# Supplementary material for: Survival after PICU admission: The impact of multiple admissions and complex chronic conditions
Source: PLoS One. 2018 Apr 5;13(4):e0193294. doi: 10.1371/journal.pone.0193294 (PMC5886395; doi:10.1371/journal.pone.0193294)
Supplement: S1 Table — (XLSX) [file pone.0193294.s001.xlsx]

## Sheet: Blad1
Age	0-16y	0-2d	>2-28d	>28d-24m	>2-12y	>12-16y
median age	0.7y (260d)	(0.9d)	9.6d	0.5y (168d)	5y	14.2y
All admissions (n=)	5019	304	754	2208	1353	400
Male/Female	56.8% / 43.2%
PICU mortality	141 / 5,019 (2.8%)	9 (2.9%)	20/754 (2.5%)	67 / 2,208 (3.0%)	31 /1,353 (2.3%)	14 /400 (3.5%)
LOS PICU median (days)	1.3d	3.3d	2.8d	1.55d	0.95d	0.92d
LOS PICU >3d days (%)	1412 (28.1%)	159 (52.1%)	340 (45.1%)	614 (28.0%)	232 (17.1%)	66 (16.5%)
