# Supplementary material for: Survival after PICU admission: The impact of multiple admissions and complex chronic conditions
Source: PLoS One. 2018 Apr 5;13(4):e0193294. doi: 10.1371/journal.pone.0193294 (PMC5886395; doi:10.1371/journal.pone.0193294)
Supplement: S2 Table — (XLSX) [file pone.0193294.s002.xlsx]

## Sheet: Blad1
Admission diagnostic group	Survival (%)	No of deaths	Survival (%)	No of deaths	p-value
	SADM		MADM
Injury	98.1	0	100.0	4	0.6183
Gastrointestinal/	97.8	9	89.7	6	0.0009
renal
Post op	96.7	1	93.3	2	0.4181
Cardiovascular	96.4	31	90.7	40	>0.0001
Respiratory	94.9	27	81.1	26	>0.0001
Neurology	93.6	9	85.7	20	0.0437
Miscellaneous	86.1	26	71.0	59	0.0007
