# Supplementary material for: Survival after PICU admission: The impact of multiple admissions and complex chronic conditions
Source: PLoS One. 2018 Apr 5;13(4):e0193294. doi: 10.1371/journal.pone.0193294 (PMC5886395; doi:10.1371/journal.pone.0193294)
Supplement: S3 Table — Early corresponds to readmission <48 h post-discharge and late corresponds readmission after 48 h. For abbreviations, see Methods. (XLSX) [file pone.0193294.s003.xlsx]

## Sheet: Blad1
Diagnostic group	CVS	Misc	Resp	Neuro	GI	Inj	Post Op
Readmission status (n=)
Early (<48h), dead in PICU	8	5	4	3	1	0	0
Late (>48h), dead in PICU	11	9	7	0	4	0	0
Dead after PICU discharge	15	14	17	6	4	0	1
