# Supplementary material for: Survival after PICU admission: The impact of multiple admissions and complex chronic conditions
Source: PLoS One. 2018 Apr 5;13(4):e0193294. doi: 10.1371/journal.pone.0193294 (PMC5886395; doi:10.1371/journal.pone.0193294)
Supplement: S4 Table — Anonymized. (XLSX) [file pone.0193294.s004.xlsx]

## Sheet: Blad1
sex	age at admission days	age at admission years	treatment time days	route of arrival to picu	discharge to	Löp Nr	> 1 admissions	number of admissions	sant = more admissions to com	Sant=admission prior to ths	follow up time surviver	end follow up time	follow up time dead patients	time las discharge to death	time between two last admissions	folllow up time end	Pim 2	ANZPIC	H_Diag_Kod	CCC	ccc diagnosgrupp	Hdiagnos	Ö_Diag_Kod1	CCC1	ÖDiagnos1	Ö_Diag_Kod2	CCC2	ÖDiagnos2	Ö_Diag_Kod3	CCC3	ÖDiagnos3	Ö_Diag_Kod4	CCC4	ÖDiagnos4	Ö_Diag_Kod5	CCC5	ÖDiagnos5	Ö_Diag_Kod6	ÖDiagnos6	Ö_Diag_Kod7	ÖDiagnos7	Ö_Diag_Kod8	ÖDiagnos8	Ö_Diag_Kod9	ÖDiagnos9	Ö_Diag_Kod10	ÖDiagnos10
K	4931.57	13.5112	3.27986	Annat sjukhus	Vårdavdelning	1	TRUE	3	TRUE	FALSE	417.426	40909			#VALUE!		1.45645	CVS	I10.9	1	renal	Hypertoni	M35.9		Inflammatoriska systemsjukdomar	N18.9		Njursvikt, kronisk
K	4936.27	13.524	4.34792	Annat sjukhus	Vårdavdelning	1	TRUE	3	TRUE	TRUE					1.4125		2.25745	CVS	I10.9	1	Reumatic	Hypertoni	M35.9		Inflammatoriska systemsjukdomar
K	4940.87	13.5366	0.704861	Vårdavdelning	Vårdavdelning	1	TRUE	3	FALSE	TRUE					0.251389		1.71729	Misc	M35.9	1	Reumatic	Inflammatoriska systemsjukdomar	I10.9		Hypertoni	N17.9		Akut njursvikt
K	0.547222	0.00149924	198.893	Operation	Hem	2	FALSE	1	FALSE							40909	14.0822	Misc	Q89.9	1	Genetic	Ospecificerad missbildning
K	54.25	0.14863	46.5	Annat sjukhus	Avliden	3	FALSE	1	FALSE								45.5	Misc	I469			Hjärtstillestånd / Hjärtstopp	R090		Asfyxi
M	321.562	0.880993	0.25	Akutmottagning	Vårdavdelning	4	FALSE	1	FALSE							40909	0.750912	Injury	T751			Drunkning
M	2133.07	5.84403	0.693056	Vårdavdelning	Vårdavdelning	5	FALSE	1	FALSE							40909	0.793662	Neuro	R56.8			Kramper UNS
M	647.604	1.77426	0.861111	Operation	Moderklinik	6	FALSE	1	FALSE							40909	1.3	CVS	Q210			Kammarseptumdefekt
K	5573.79	15.2707	0.229167	Akutmottagning	Moderklinik	7	FALSE	1	FALSE							40909	0.9	injury	X8499			Självmordsförsök ej spec metod
M	169.562	0.464555	3.90625	Operation	Vårdavdelning	8	FALSE	1	FALSE							40909	1.56567	CVS	Q213	1	cardio	Fallots Tetrad	B968		Övriga verifierade bakterier
M	69.5833	0.190639	1.93056	Operation	Vårdavdelning	9	FALSE	1	FALSE							40909	0.584572	CVS	Q251	1	cardio	Coarctatio Aorte
M	1261.65	3.45656	1.8125	Operation	Vårdavdelning	10	FALSE	1	FALSE							40909	0.955254	CVS	Q256	1	cardio	pulmonalisstenos							P271		BPD (BronkoPulmonell Dysplasi)
K	126.486	0.346537	0.145833	Operation	Vårdavdelning	11	FALSE	1	FALSE							40909	0.107249	Misc	Q799			Missbildning i muskel/skelett
M	3120.78	8.55008	0.217361	Akutmottagning	Vårdavdelning	12	FALSE	1	FALSE							40909	0.804721	Injury	S09.9			Huvudskador UNS
M	382.594	1.0482	1.91319	Operation	Moderklinik	13	FALSE	1	FALSE							40909	1.5	CVS	Q212	1	cardio	AVSD	Q251	1	Coarctatio aortae
K	258.67	0.708685	0.715278	Operation	Vårdavdelning	14	FALSE	1	FALSE							40909	0.154066	Misc	Q79.9			Missbildning i muskel/skelett
K	108.472	0.297184	1.13194	Operation	Vårdavdelning	16	FALSE	1	FALSE							40909	0.406406	CVS	Q210			Kammarseptumdefekt
M	5.54167	0.0151826	3.02083	Annan IVA	Moderklinik	17	FALSE	1	FALSE							40909	19.5	CVS	Q251	1	G-I	Coarctatio Aorte	Q254	1		Q250
M	2870.47	7.86431	0.996528	Operation	Vårdavdelning	18	FALSE	1	FALSE							40909	0.774295	CVS	Q211			Förmaksseptumdefekt
M	153.754	0.421244	0.749306	Akutmottagning	Vårdavdelning	19	FALSE	1	FALSE							40909	0.264219	Resp	J05.0			Pseudokrupp
M	1073.67	2.94155	0.00972222	Annat sjukhus	Annan IVA	20	FALSE	1	FALSE								0.750912	Misc	C80.9	1	onc	Malign tumör utan specificerad lokalisation	E87.8		Andra elektrolyt och vätskerubbningar
M	79.4896	0.21778	3.96875	Operation	Moderklinik	21	FALSE	1	FALSE							40909	0.5	CVS	Q250	1	cardio	öppetstående Ductus arteriosus	Q251	1	Coarctatio aortae
M	380	1.0411	26.5104	Annat sjukhus	Annat sjukhus	22	FALSE	1	FALSE								22	Resp	J969	1	resp	Resp insuff.	K409		Ljumskbråck	P271	1	BPD (BronkoPulmonell Dysplasi)
M	46.6319	0.127759	0.868056	Operation	Moderklinik	23	FALSE	1	FALSE							40909	1.2	CVS	Q246	1	cardio	medfött A-V block	Q250		Öppetstående ductus arteriosus
M	140.778	0.385693	2.80556	Operation	Vårdavdelning	24	FALSE	1	FALSE							40909	3.3304	CVS	Q213	1	cardio	Fallots Tetrad							Q189		Missbildning i ansikte/hals	Q213			Q559		Missbildning i manliga könsorgan
M	101.889	0.279148	1.6875	Akutmottagning	Vårdavdelning	25	FALSE	1	FALSE							40909	1.28269	Resp	P284			Apnéattacker UNS
K	8.72222	0.0238965	6.74653	Operation	Vårdavdelning	26	TRUE	3	TRUE	FALSE	866.278	40909			-402.854		0.406406	CVS	Q220	1	cardio	pulmonalis atresi
K	67.8542	0.185902	2.03819	Operation	Vårdavdelning	26	TRUE	3	TRUE	TRUE					52.3854		1.60763	CVS	Q226	1	cardio	Högerkammar hypoplasi
K	402.698	1.10328	0.90625	Operation	Vårdavdelning	26	TRUE	3	FALSE	TRUE					332.806		34.6302	CVS	Q224	1	cardio	Högerkammar hypoplasi	Q226	1
M	663.892	1.81888	12.7542	Annat sjukhus	Vårdavdelning	27	FALSE	1	FALSE							40909	4.49271	Resp	J12.9			Pneumoni virusbetingad. Ospecifierad
M	30.7007	0.0841115	0.674306	Operation	Vårdavdelning	28	TRUE	2	TRUE	FALSE	969.299	40909			-343.945		5.11179	G-I	A41.9	1	G-I	Använd ej (Svår sepsis/Septisk chock)	Q79.3	1	Gastroschisis
M	46.5062	0.127414	4.05625	Vårdavdelning	Vårdavdelning	28	TRUE	2	FALSE	TRUE					15.1312		4.0549	Misc	A41.9			Använd ej (Svår sepsis/Septisk chock)
M	81.6632	0.223735	5.00278	Operation	Vårdavdelning	29	TRUE	2	TRUE	FALSE	410.337	40909			539.101		0.946354	Resp	J15.9			Pneumoni bakteriell UNS (vid svår sepsis/chock även R65.1/R57.2)
M	87.5333	0.239817	5.97222	Vårdavdelning	Vårdavdelning	29	TRUE	2	FALSE	TRUE					0.867361		2.24184	Resp	P28.9			Sjukdomstilltånd i andningsorganen hos nyfödd
M	8.46181	0.023183	6.06528	Annan IVA	Annan IVA	30	FALSE	1	FALSE							40909	9.86144	Resp	J96.9	1	Cardio	Resp insuff.	P07.3		Andra underburna barn < 37 v.	I27.0		Primär pulmonell hypertension	Q89.9		Ospecificerad missbildning
M	362.5	0.993151	0.506944	Akutmottagning	Annat sjukhus	31	FALSE	1	FALSE							40909	10.3	Injury	T304			Frätskada UNS
K	189.552	0.519321	2.05208	Operation	Moderklinik	32	FALSE	1	FALSE							40909	2.7	CVS	Q212	1	cardio	AVSD	Q206	1		Q268
K	0.489583	0.00134132	5.96875	Neoavdelning	Moderklinik	33	FALSE	1	FALSE							40909	0.3	CVS	Q210	1	cardio	Kammarseptumdefekt	Q254	1
K	1764.74	4.83491	3.89236	Akutmottagning	Moderklinik	34	FALSE	1	FALSE							40909	60.3	injury	T751			Drunkning	I469		Hjärtstillestånd / Hjärtstopp
K	1.75347	0.00480403	2.86111	Operation	Vårdavdelning	35	TRUE	2	TRUE	FALSE	1284.25	40909			-3.88194		0.906795	CVS	Q203	1	cardio	TGA	P289		Sjukdomstilltånd i andningsorganen hos nyfödd
K	9.74306	0.0266933	1.72569	Operation	Vårdavdelning	35	TRUE	2	FALSE	TRUE					5.12847		7.1971	CVS	Q203	1	cardio	TGA
M	1299.62	3.56061	2.96181	Operation	Moderklinik	36	FALSE	1	FALSE							40909	8.9	CVS	Q234	1	cardio	Hypoplastiskt VK syndrom
M	153.542	0.420662	1.85417	Operation	Moderklinik	37	FALSE	1	FALSE							40909	1.1	CVS	Q210			Kammarseptumdefekt
K	5765.67	15.7963	15.8958	Annan IVA	Moderklinik	38	FALSE	1	FALSE							40909	1.7	GI	N189	1	renal	Njursvikt, kronisk	T796
M	0.666667	0.00182648	3.89583	Annat sjukhus	Moderklinik	39	FALSE	1	FALSE							40909	2.3	CVS	Q203	1	cardio	TGA	Q211		förmaksseptum defekt	Q210
M	4578.71	12.5444	1.78125	Operation	Moderklinik	40	FALSE	1	FALSE							40909	1.9	CVS	Q220	1	cardio	pulmonalis atresi	Q210		VSD
K	3215.78	8.81036	0.65625	Operation	Vårdavdelning	41	FALSE	1	FALSE							40909	0.803811	CVS	Q220	1	cardio	pulmonalis atresi	Q257	1
M	0.925694	0.00253615	0.670833	Annat sjukhus	Annat sjukhus	42	TRUE	5	TRUE	FALSE	916.074	40909			-484.512		1.8186	CVS	Q24.9	1	cardio	Hjärtmissbildning UNS
M	1.73611	0.00475647	10.7014	Annat sjukhus	Annat sjukhus	42	TRUE	5	TRUE	TRUE					0.139583		0.8	CVS	Q220	1	cardio	pulmonalis atresi	Q210		VSD
M	12.5625	0.0344178	0.09375	Annat sjukhus	Vårdavdelning	42	TRUE	5	TRUE	TRUE					0.125		0.406406	CVS	Q24.9	1	cardio	Hjärtmissbildning UNS
M	13.7507	0.0376731	11.8229	Vårdavdelning	Vårdavdelning	42	TRUE	5	TRUE	TRUE					1.09444		3.81237	CVS	Q24.9	1	cardio	Hjärtmissbildning UNS
M	151.66	0.415506	1.84722	Operation	Moderklinik	42	TRUE	5	FALSE	TRUE					126.086		13.3	CVS	Q220	1	cardio	pulmonalis atresi	Q211		förmaksseptum defekt
M	4365.55	11.9604	0.913194	Akutmottagning	Moderklinik	43	FALSE	1	FALSE							40909	1	injury	T149			skada ospec
K	0.455556	0.0012481	17.0208	Operation	Vårdavdelning	44	TRUE	2	TRUE	FALSE	1096.54	40909			-518.01		11.1729	G-I	Q39.9	1	G-I	Esofagusatresi	Q79.2	1	Omfalocele
K	417.111	1.14277	1.46667	Akutmottagning	Vårdavdelning	44	TRUE	2	FALSE	TRUE					399.635		0.750912	Misc	E87.8			Andra elektrolyt och vätskerubbningar
M	1676.56	4.59332	1.9375	Operation	Moderklinik	45	FALSE	1	FALSE							40909	1.4	CVS	Q210	1	cardio	Kammarseptumdefekt	Q244	1	subaortic stenosis	Q250
K	5080.57	13.9194	1.12569	Operation	Moderklinik	46	FALSE	1	FALSE							40909	0.3	CVS	Q220	1	cardio	pulmonalis atresi	Q211		förmaksseptum defekt
K	0.6875	0.00188356	0.770833	Operation	Moderklinik	47	FALSE	1	FALSE							40909	1.6	GI	Q793	1	Genetic	Gastroschisis
M	7.65972	0.0209855	5.79861	Operation	Vårdavdelning	48	FALSE	1	FALSE							40909	9.68464	CVS	Q234	1	cardio	Hypoplastiskt VK syndrom
K	65.6563	0.17988	0.940972	Operation	Moderklinik	49	TRUE	2	TRUE	FALSE	1083.34	40909			-644.802		3	CVS	Q213	1	cardio	Fallots Tetrad
K	236.625	0.648288	1.79167	Vårdavdelning	Moderklinik	49	TRUE	2	FALSE	TRUE					170.028		1.7	CVS	Q213	1	cardio	Fallots Tetrad
K	69.0389	0.189148	-0.0388889	Vårdavdelning	Vårdavdelning	51	FALSE	1	FALSE								46.5382	Misc	E88.9	1	metab	Ämnesomsättningsrubbningar (inborn error of metab)
K	486.598	1.33314	4.94375	Vårdavdelning	Vårdavdelning	52	FALSE	1	FALSE							40909	0.750912	Resp	J15.9			Pneumoni bakteriell UNS (vid svår sepsis/chock även R65.1/R57.2)
M	1075.51	2.94661	1.0625	Operation	Vårdavdelning	53	FALSE	1	FALSE							40909	1.06426	CVS	Q212	1	cardio	AVSD
M	5805.01	15.9041	2.76181	Operation	Annan IVA-Resursbrist hos oss	54	FALSE	1	FALSE								1.08691	Resp	J690			Aspirationspneumonit pga maginnehåll/föda							Q251
M	59.5014	0.163018	0.225	Annat sjukhus	Annat sjukhus	55	FALSE	1	FALSE							40909	0.933598	Resp	P28.4			Apnéattacker UNS
M	31.6778	0.0867884	3.91944	Vårdavdelning	Annan IVA	56	FALSE	1	FALSE							40909	1.54268	Resp	J12.1			RS pneumoni
M	276.753	0.758229	0.777778	Akutmottagning	Vårdavdelning	57	FALSE	1	FALSE							40909	1.65432	Neuro	G009			Meningit bakteriell UNS (vid svår sepsis/chock även A41.9)
K	186.542	0.511073	1.9375	Operation	Moderklinik	58	FALSE	1	FALSE							40909	1.1	CVS	Q210	1	cardio	Kammarseptumdefekt	Q211		förmaksseptum defekt	Q261
K	2764.68	7.57446	0.176389	Operation	Vårdavdelning	59	FALSE	1	FALSE							40909	0.107249	GI	Q649			Missbildning i urinorgan
K	97.5729	0.267323	1.01042	Operation	Vårdavdelning	60	FALSE	1	FALSE							40909	0.342644	CVS	Q251	1	cardio	Coarctatio Aorte
M	2520.89	6.90654	0.646528	Vårdavdelning	Vårdavdelning	61	FALSE	1	FALSE							40909	3.51231	Neuro	Q04.9	1	neuro	Medfödd hjärnmissbildning.
M	2640.65	7.23465	1.9375	Operation	Vårdavdelning	62	TRUE	2	TRUE	FALSE	675.354	40909			287.114		0.554905	GI	N189	1	renal	Njursvikt, kronisk
M	2646.68	7.25117	3.03125	Vårdavdelning	Vårdavdelning	62	TRUE	2	FALSE	TRUE					4.09375		1.07026	CVS	I159	1	renal	sek HT ospec
M	102.556	0.280974	2.92014	Operation	Vårdavdelning	63	FALSE	1	FALSE							40909	1.4031	CVS	Q212	1	cardio	AVSD	Q999		Kromosomavvikelse
K	1939.79	5.3145	0.707639	Operation	Vårdavdelning	64	FALSE	1	FALSE							40909	4.04897	CVS	Q210			Kammarseptumdefekt
K	0.5625	0.0015411	30.0069	Neoavdelning	Moderklinik	65	FALSE	1	FALSE							40909	10.8	Resp	Q790	1	Genetic	Diafragmabråck
K	8.6875	0.0238014	3.75	Operation	Vårdavdelning	66	FALSE	1	FALSE							40909	2.13004	CVS	Q203	1	cardio	TGA
M	14.9396	0.0409304	2.54931	Vårdavdelning	Vårdavdelning	67	FALSE	1	FALSE							40909	0.999327	Resp	J12.1			RS pneumoni
M	153.622	0.420881	1.15972	Operation	Vårdavdelning	68	FALSE	1	FALSE							40909	1.51319	GI	Q399			Esofagusatresi	Q210		VSD
M	108.681	0.297755	0.934028	Operation	Vårdavdelning	69	FALSE	1	FALSE							40909	0.769259	CVS	Q250			öppetstående Ductus arteriosus	Q210		VSD
M	424.662	1.16346	0.692361	Vårdavdelning	Vårdavdelning	70	FALSE	1	FALSE							40909	0.391433	post op other	Z04.9			Observation UNS, Postopvård UNS
M	4052.76	11.1034	0.761111	Annat sjukhus	Annat sjukhus	71	FALSE	1	FALSE							40909	1.13671	CVS	I15.9			sek HT ospec
M	343.813	0.941952	0.114583	Akutmottagning	Moderklinik	72	TRUE	2	TRUE	FALSE	599.187	40909			396.294		0.8	Resp	J159			Pneumoni bakteriell UNS (vid svår sepsis/chock även R65.1/R57.2)
M	541.625	1.4839	3.00694	Annan IVA	Annat sjukhus	72	TRUE	2	FALSE	TRUE					197.698		5.3	Resp	J690	1	Neuro	Aspirationspneumonit pga maginnehåll/föda	G409		EP	F829
M	0.614583	0.00168379	4.94792	Neoavdelning	Moderklinik	73	FALSE	1	FALSE							40909	2.6	CVS	Q203	1	cardio	TGA	Q211		förmaksseptum defekt
M	870.542	2.38505	0.902778	Operation	Moderklinik	74	FALSE	1	FALSE							40909	0.1	CVS	Q254	1	cardio	andra aorta missb
M	4929.79	13.5063	0.653472	Annat sjukhus	Annat sjukhus	75	FALSE	1	FALSE							40909	3.91206	Neuro	R56.8			Kramper UNS
M	1189.9	3.25999	28.5833	Vårdavdelning	Vårdavdelning	76	FALSE	1	FALSE							40909	23.5289	Resp	J159	1	onc	Pneumoni bakteriell UNS (vid svår sepsis/chock även R65.1/R57.2)	C959
M	125.49	0.343807	0.378472	Annat sjukhus	Annat sjukhus	77	FALSE	1	FALSE							40909	0.8	Misc	E870
K	463.813	1.27072	2.77431	Akutmottagning	Moderklinik	78	FALSE	1	FALSE							40909	2.8	Misc	E878			Andra elektrolyt och vätskerubbningar	K599
M	358.708	0.982763	1.79167	Operation	Moderklinik	79	FALSE	1	FALSE							40909	2.3	CVS	Q220	1	cardio	pulmonalis atresi	Q210		VSD
M	208.333	0.570776	1.66667	Vårdavdelning	Vårdavdelning	80	FALSE	1	FALSE								2.79524	CVS	Q212	1	cardio	AVSD
K	1403.74	3.84586	11.7188	Postoperativ vård	Vårdavdelning	81	FALSE	1	FALSE							40909	2.56794	CVS	Q220	1	cardio	pulmonalis atresi	Q210		VSD
M	507.573	1.39061	0.8625	Akutmottagning	Vårdavdelning	82	FALSE	1	FALSE							40909	1.46674	Misc	E14.1	1	metab	Diabetes med ketoacidos, DKA
K	1226.61	3.36057	0.996528	Operation	Vårdavdelning	83	FALSE	1	FALSE							40909	0.832695	Misc	C80.9	1	onc	Malign tumör utan specificerad lokalisation
K	88.5625	0.242637	1.875	Operation	Moderklinik	84	TRUE	3	TRUE	FALSE	1406.44	40909			-1011.04		0.9	CVS	Q226	1	cardio		Q204	1		Q210
K	197.573	0.541296	1.83681	Operation	Moderklinik	84	TRUE	3	TRUE	TRUE					107.135		1.8	CVS	Q204	1	cardio	Dubbelt inflöde till kammare	Q226	1	Högerkammar hypoplasi
K	798.615	2.18799	5.90972	Operation	Moderklinik	84	TRUE	3	FALSE	TRUE					599.205		3	CVS	Q204	1	cardio	Dubbelt inflöde till kammare	Q226	1	Högerkammar hypoplasi
K	5496.62	15.0592	0.881944	Operation	Vårdavdelning	85	FALSE	1	FALSE								0.180034	Misc	C809	1	onc	Malign tumör utan specificerad lokalisation
M	4230.57	11.5906	1.04167	Operation	Moderklinik	86	FALSE	1	FALSE							40909	1.5	CVS	Q211			Förmaksseptumdefekt
K	75.7639	0.207572	2.85764	Annat sjukhus	Annat sjukhus	87	FALSE	1	FALSE							40909	0.2	Resp	J121			RS pneumoni
K	30.0208	0.0822489	0.364583	Operation	Vårdavdelning	88	FALSE	1	FALSE							40909	1.02183	CVS	Q250			öppetstående Ductus arteriosus	P073		Andra underburna barn < 37 v.
M	119.542	0.327511	2.05903	Operation	Vårdavdelning	89	FALSE	1	FALSE							40909	0.406406	CVS	Q210			Kammarseptumdefekt
K	5.77083	0.0158105	1.69792	Neoavdelning	Moderklinik	90	TRUE	2	TRUE	FALSE	579.229	40909			177.17		1.8	CVS	Q213	1	cardio	Fallots Tetrad
K	161.747	0.443141	1.85764	Operation	Moderklinik	90	TRUE	2	FALSE	TRUE					154.278		2.3	CVS	Q213	1	cardio	Fallots Tetrad
M	65.7174	0.180048	1.92986	Operation	Vårdavdelning	91	FALSE	1	FALSE							40909	3.79557	G-I	K40.9			Ljumskbråck	j95.2
M	67.6646	0.185382	0.821528	Akutmottagning	Vårdavdelning	92	FALSE	1	FALSE							40909	3.47536	G-I	K52.9			Gastroenterit och kolit. Ospecificerad.
M	0.930556	0.00254947	4.79861	Annan IVA	Vårdavdelning	93	FALSE	1	FALSE							40909	2.11663	GI	Q39.9			Esofagusatresi
K	1.14583	0.00313927	30.3125	Annat sjukhus	Moderklinik	94	TRUE	2	TRUE	FALSE	1072.85	40909			-669.583		16.9	CVS	Q213	1	cardio	Fallots Tetrad	J986		Diafragmapares
K	127.979	0.350628	17.5833	Annat sjukhus	Moderklinik	94	TRUE	2	FALSE	TRUE					96.5208		6.1	CVS	Q213	1	cardio	Fallots Tetrad	J969		Resp insuff.	Q322
K	62.5937	0.17149	8	Vårdavdelning	Moderklinik	95	FALSE	1	FALSE							40909	0.8	CVS	Q210			Kammarseptumdefekt	Q211		förmaksseptum defekt	Q250
M	5549.65	15.2045	0.972222	Vårdavdelning	Vårdavdelning	96	TRUE	5	TRUE	FALSE	812.354	40909			494.052		0.593672	Resp	J159			Pneumoni bakteriell UNS (vid svår sepsis/chock även R65.1/R57.2)
M	5554.56	15.218	0.791667	Vårdavdelning	Vårdavdelning	96	TRUE	5	TRUE	TRUE					3.94444		0.750912	Resp	J159			Pneumoni bakteriell UNS (vid svår sepsis/chock även R65.1/R57.2)
M	5620.02	15.3973	0.538194	Operation	Vårdavdelning	96	TRUE	5	TRUE	TRUE					64.6701		0.750912	Injury	S399			Trauma, ej huvudskada.
M	5620.67	15.3991	0.319444	Vårdavdelning	Vårdavdelning	96	TRUE	5	TRUE	TRUE					0.111111		1.004	Postop other	T889			Övriga postoperativa komplikationer UNS
M	5624.63	15.4099	0.965278	Operation	Vårdavdelning	96	TRUE	5	FALSE	TRUE					3.63542		0.289492	Injury	S399			Trauma, ej huvudskada.							N289		Sjd i njure och uretär
M	2.73611	0.00749619	1.50347	Operation	Vårdavdelning	97	FALSE	1	FALSE							40909	1.07377	Misc	Q439	1	G-I	medf missb tarm ospec
M	75.6042	0.207135	0.868056	Operation	Vårdavdelning	98	FALSE	1	FALSE							40909	2.79524	Resp	Q314	1	resp	larynx missbildn
M	3035.99	8.31777	0.405556	Operation	Vårdavdelning	99	TRUE	3	TRUE	FALSE	1208.01	40909			-162.486		0.569362	CVS	Q27.9			Missbildning i perifera kärl
M	3038.44	8.32449	0.527778	Vårdavdelning	Vårdavdelning	99	TRUE	3	TRUE	TRUE					2.04583		0.750912	Resp	J96.9			Resp insuff.
M	3044.81	8.34196	1.02986	Vårdavdelning	Vårdavdelning	99	TRUE	3	FALSE	TRUE					5.84861		1.0464	G-I	K92.9			Ospecificerad sjukdom i GI-organen
K	25.0417	0.0686073	16.5556	Vårdavdelning	Vårdavdelning	100	TRUE	2	TRUE	FALSE			108.958	0.44	427.198		64.2383	Misc	I469			Hjärtstillestånd / Hjärtstopp	N199		Njursvikt, icke specificerad som akut eller kronisk
K	121.743	0.333543	11.8194	Vårdavdelning	Vårdavdelning	100	TRUE	2	FALSE	TRUE				0.4375	80.1458		83.9639	Misc	I469			Hjärtstillestånd / Hjärtstopp	E878		Andra elektrolyt och vätskerubbningar	I469		Hjärtstillestånd / Hjärtstopp
K	106.583	0.292009	1.98958	Operation	Moderklinik	101	TRUE	2	TRUE	FALSE	589.417	40909			73.0208		2.4	CVS	Q212	1	cardio	AVSD
K	110.833	0.303653	0.6875	Vårdavdelning	Moderklinik	101	TRUE	2	FALSE	TRUE					2.26042		3.1	CVS	Q212	1	cardio	AVSD
K	688.104	1.88522	1.33333	Annan IVA	Moderklinik	102	FALSE	1	FALSE							40909	5.9	Neuro	R568			Kramper UNS
M	2.00347	0.00548896	5.57292	Annat sjukhus	Moderklinik	103	TRUE	2	TRUE	FALSE	1368	40909			60.566		5.5	GI	Q399		G-I	Esofagusatresi
M	155.729	0.426655	1.39583	Annat sjukhus	Moderklinik	103	TRUE	2	FALSE	TRUE					148.153		7.6	Resp	J690			Aspirationspneumonit pga maginnehåll/föda
K	5026.8	13.7721	0.670139	Operation	Vårdavdelning	104	FALSE	1	FALSE							40909	0.631334	GI	Q649			Missbildning i urinorgan
K	427.184	1.17037	3.30556	Annan IVA	Moderklinik	105	FALSE	1	FALSE								5.8	Neuro	R568			Kramper UNS	G049		Encephalit
K	969.01	2.65482	4.85625	Vårdavdelning	Vårdavdelning	106	FALSE	1	FALSE							40909	1.57622	post op other	Z04.9			Observation UNS, Postopvård UNS	T81.0		Blödning, oavsett lokalisation, post op UNS
K	4025.81	11.0296	0.100694	Akutmottagning	Vårdavdelning	107	FALSE	1	FALSE							40909	3.66184	Neuro	R568			Kramper UNS
K	804.625	2.20445	1.96528	Operation	Moderklinik	108	FALSE	1	FALSE							40909	14.8	CVS	Q234	1	cardio	Hypoplastiskt VK syndrom	Q262	1
M	6.49653	0.0177987	1.05903	Operation	Moderklinik	109	FALSE	1	FALSE							40909	1.8	CVS	Q230	1	cardio	Medfödd aortaklaffstenos	Q211		förmaksseptum defekt	Q250
M	2735.65	7.49494	0.847222	Operation	Moderklinik	110	FALSE	1	FALSE							40909	1.3	CVS	Q223	1	cardio		I372
M	2537.17	6.95116	0.305556	Operation	Vårdavdelning	111	FALSE	1	FALSE							40909	0.107249	Misc	D68.9			Koagulationsrubbning, ospec.
M	22.9271	0.0628139	0.506944	Akutmottagning	Vårdavdelning	112	FALSE	1	FALSE							40909	1.39759	post op other	Z04.9			Observation UNS, Postopvård UNS
M	921.036	2.52339	0.374306	Vårdavdelning	Vårdavdelning	113	FALSE	1	FALSE							40909	1.25662	Resp	J05.0			Pseudokrupp	j06.9		Övre luftvägsinf, akut UNS
M	0.780556	0.00213851	0.602778	Operation	Vårdavdelning	114	FALSE	1	FALSE							40909	3.04629	G-I	Q79.3	1	Genetic	Gastroschisis
M	850.528	2.33021	0.979167	Operation	Moderklinik	115	FALSE	1	FALSE							40909	1.8	CVS	Q211			Förmaksseptumdefekt
M	3466.54	9.49738	7.97708	Vårdavdelning	Vårdavdelning	116	FALSE	1	FALSE							40909	0.493625	post op other	Z04.9			Observation UNS, Postopvård UNS
K	6.77083	0.0185502	3.72569	Operation	Vårdavdelning	117	FALSE	1	FALSE							40909	2.11737	CVS	Q220	1	cardio	pulmonalis atresi
K	538.493	1.47532	0.145833	Akutmottagning	Vårdavdelning	118	FALSE	1	FALSE							40909	0.750912	Neuro	R568			Kramper UNS							Q211
M	5.70833	0.0156393	9.75	Neoavdelning	Moderklinik	119	FALSE	1	FALSE							40909	3.9	CVS	Q221	1	cardio	pulmonalis stenos
M	87.5229	0.239789	0.927778	Annat sjukhus	Annat sjukhus	120	TRUE	4	TRUE	FALSE	1076.48	40909			-521.935		4.97814	G-I	K40.9			Ljumskbråck	B96.8		Andra Multiresistenta bakterieinfektioner	P28.4		Apnéattacker UNS
M	97.4049	0.266863	0.0743056	Operation	Vårdavdelning	120	TRUE	4	TRUE	TRUE					8.95417		0.27089	post op other	Z04.9			Observation UNS, Postopvård UNS
M	151.439	0.414901	0.228472	Annat sjukhus	Annat sjukhus	120	TRUE	4	TRUE	TRUE					53.9597		2.13004	post op other	Z04.9			Observation UNS, Postopvård UNS
M	194.478	0.532816	0.966667	Operation	Hem	120	TRUE	4	FALSE	TRUE					42.8104		0.107249	Misc	H35.1			ROP	P07.3		Andra underburna barn < 37 v.
K	49.4896	0.135588	3.28125	Operation	Moderklinik	121	FALSE	1	FALSE							40909	1.2	CVS	Q210			Kammarseptumdefekt	Q211		förmaksseptum defekt
M	125.931	0.345017	2.98542	Operation	Vårdavdelning	122	FALSE	1	FALSE							40909	1.22253	post op other	Z04.9			Observation UNS, Postopvård UNS
M	157.99	0.432848	0.78125	Operation	Vårdavdelning	123	FALSE	1	FALSE							40909	0.718214	GI	K929			Ospecificerad sjukdom i GI-organen
M	1148.59	3.14681	0.885417	Operation	Vårdavdelning	124	FALSE	1	FALSE							40909	0.107249	CVS	Q204	1	cardio	Dubbelt inflöde till kammare
K	97.5139	0.267161	0.965278	Operation	Moderklinik	125	FALSE	1	FALSE							40909	1.5	CVS	Q210			Kammarseptumdefekt	Q211		förmaksseptum defekt
K	68.9062	0.188784	0.539583	Vårdavdelning	Vårdavdelning	126	FALSE	1	FALSE							40909	0.200221	Resp	J12.1			RS pneumoni
M	36.7812	0.100771	0.708333	Akutmottagning	Vårdavdelning	127	TRUE	2	TRUE	FALSE	1042.22	40909			-342.665		0.750912	Resp	J121	1	Immune	RS pneumoni							Z949		Transplantationstillstånd
M	40.6215	0.111292	0.107639	Vårdavdelning	Vårdavdelning	127	TRUE	2	FALSE	TRUE					3.13194		1.29522	Resp	J121	1	Immune	RS pneumoni
M	5.91736	0.0162119	0.780556	Annat sjukhus	Vårdavdelning	128	FALSE	1	FALSE							40909	1.64807	CVS	I49.9			Hjärtarytmi, ospecificerad
M	35.2604	0.0966039	3.38889	Vårdavdelning	Vårdavdelning	129	FALSE	1	FALSE							40909	2.79524	Misc	A419			Använd ej (Svår sepsis/Septisk chock)	K409		Ljumskbråck	A419		Använd ej (Svår sepsis/Septisk chock)
K	6.74653	0.0184836	1.67014	Vårdavdelning	Vårdavdelning	130	FALSE	1	FALSE							40909	8.82295	Misc	Q18.9			Missbildning i ansikte/hals	Q79.9		Missbildning i muskel/skelett
M	27.7188	0.0759418	1.78125	Annat sjukhus	Annan IVA	131	FALSE	1	FALSE							40909	2.79524	Misc	Q18.9			Missbildning i ansikte/hals
M	1297.49	3.55478	1	Operation	Vårdavdelning	132	FALSE	1	FALSE							40909	0.831924	CVS	Q210			Kammarseptumdefekt							Q212			Q201			Q221			Q201		Q897	Multipla missbildningar
M	1.79167	0.00490868	1.73958	Annat Sjukhus-Medicinsk indikation	Vårdavdelning	133	TRUE	3	TRUE	FALSE			40.2083	28.52	-452.701		2.13004	CVS	Q234	1	cardio	Hypoplastiskt VK syndrom
M	8.59375	0.0235445	1.89583	Operation	Vårdavdelning	133	TRUE	3	TRUE	TRUE					5.0625		13.4005	CVS	Q234	1	cardio	Hypoplastiskt VK syndrom	Q254	1
M	11.1667	0.0305936	2.3125	Vårdavdelning	Vårdavdelning	133	TRUE	3	FALSE	TRUE				28.5208	0.677083		45.2147	CVS	Q234	1	cardio	Hypoplastiskt VK syndrom
M	1162.48	3.18487	2.52083	Annan IVA-Medicinsk indikation	Avliden	134	FALSE	1	FALSE								36.3479	Injury	T751			Drunkning
K	114.115	0.312643	0.341667	Akutmottagning	Vårdavdelning	135	TRUE	3	TRUE	FALSE	915.885	40909			-552.885		1.02305	Neuro	R56.8			Kramper UNS
K	116.748	0.319857	2.18472	Vårdavdelning	Vårdavdelning	135	TRUE	3	TRUE	TRUE					2.29167		0.990168	Neuro	R56.8			Kramper UNS
K	375.733	1.02941	1.79028	Vårdavdelning	Vårdavdelning	135	TRUE	3	FALSE	TRUE					256.801		5.65243	Resp	J05.0			Pseudokrupp
M	5185.02	14.2055	1.55694	Akutmottagning	Annat sjukhus	136	FALSE	1	FALSE							40909	9.40336	Misc	E14.1	1	metab	Diabetes med ketoacidos, DKA
M	4987.6	13.6647	0.120833	Akutmottagning	Vårdavdelning	137	FALSE	1	FALSE							40909	1.13671	Injury	F10.0			Alkoholintox
M	474.319	1.29951	0.461806	Vårdavdelning	Vårdavdelning	138	FALSE	1	FALSE							40909	2.93877	Misc	E878			Andra elektrolyt och vätskerubbningar
K	5211.67	14.2786	0.920139	Operation	Vårdavdelning	139	FALSE	1	FALSE							40909	0.627617	Misc	Q899	1	Neuro	Ospecificerad missbildning	G409		EP
M	3842.82	10.5283	0.885417	Operation	Moderklinik	140	FALSE	1	FALSE							40909	1.4	GI	K562			volvulus
K	11.8597	0.0324924	0.576389	Annat sjukhus	Vårdavdelning	141	FALSE	1	FALSE							40909	0.750912	Neuro	R56.8			Kramper UNS
M	750.981	2.05748	3.63542	Annat sjukhus	Annat sjukhus	142	FALSE	1	FALSE							40909	9.13361	G-I	N17.9			Akut njursvikt
M	131.597	0.36054	0.965278	Operation	Moderklinik	143	FALSE	1	FALSE							40909	1.9	CVS	Q213	1	cardio	Fallots Tetrad	Q211		förmaksseptum defekt
K	21.0451	0.0576579	2.51042	Vårdavdelning	Vårdavdelning	144	FALSE	1	FALSE							40909	6.56625	Resp	J121			RS pneumoni
M	3165.42	8.67238	1.14444	Annat sjukhus	Vårdavdelning	145	FALSE	1	FALSE								98.4193	Misc	I46.0	1	Neuro	hjärtstille med framg hlr	G80.9	1	Cerebral pares, ospec.
K	1127.84	3.08996	0.576389	Akutmottagning	Hem	146	FALSE	1	FALSE							40909	1.26921	injury	S39.9			Trauma, ej huvudskada.
K	68.7958	0.188482	1.67847	Operation	Vårdavdelning	147	TRUE	3	TRUE	FALSE	935.204	40909			248.383		11.3026	G-I	K92.9	1	G-I	Ospecificerad sjukdom i GI-organen	Q45.9		Missbildning i matsmältningsorgan
K	75.5625	0.207021	0.868056	Operation	Vårdavdelning	147	TRUE	3	TRUE	TRUE					5.08819		0.27089	G-I	K92.9			Ospecificerad sjukdom i GI-organen
K	75.6076	0.207144	0.809028	Vårdavdelning	Vårdavdelning	147	TRUE	3	FALSE	TRUE					-0.822917		0.74374	post op other	Z04.9	1	G-I	Observation UNS, Postopvård UNS	Q45.9		Missbildning i matsmältningsorgan
M	0.685417	0.00187785	9.88403	Annat sjukhus	Vårdavdelning	149	FALSE	1	FALSE							40909	1.85057	Resp	Q79.0	1	Genetic	Diafragmabråck	j96.9		Respiratorisk insufficiens. Ospecificerad.
M	0.854167	0.00234018	13.6667	Neoavdelning	Moderklinik	150	FALSE	1	FALSE							40909	5.7	Resp	Q790	1	Genetic	Diafragmabråck	I270		Primär pulmonell hypertension
M	4844.85	13.2736	0.621528	Akutmottagning	Vårdavdelning	151	FALSE	1	FALSE							40909	1.30144	Injury	S399			Trauma, ej huvudskada.	T782B		Anafylaxi UNS
M	531.799	1.45698	0.756944	Operation	Vårdavdelning	152	FALSE	1	FALSE							40909	1.81107	CVS	Q210			Kammarseptumdefekt
M	4752.49	13.0205	1.00486	Operation	Vårdavdelning	153	FALSE	1	FALSE							40909	3.91206	CVS	I50.9			Hjärtinsufficiens, hjärtinkompensation UNS
M	141.499	0.387669	0.943056	Vårdavdelning	Hem	154	FALSE	1	FALSE							40909	0.107249	post op other	Z04.9			Observation UNS, Postopvård UNS	P07.3		Andra underburna barn < 37 v.
M	231.51	0.634275	0.993056	Operation	Vårdavdelning	155	FALSE	1	FALSE							40909	0.737756	CVS	Q263	1	cardio		Q211		förmaksseptum defekt	Q263
M	2199.62	6.02634	0.906944	Akutmottagning	Vårdavdelning	156	FALSE	1	FALSE							40909	1.26577	Neuro	I62.9			Intrakraniell blödning. Ej trauma. Ospecificerad
K	2.5625	0.00702055	1.88889	Neoavdelning	Annan IVA	157	FALSE	1	FALSE							40909	9.8	Resp	Q790	1	Genetic	Diafragmabråck
K	0.388194	0.00106355	3.10764	Förlossning	Vårdavdelning	158	FALSE	1	FALSE							40909	1.10185	GI	Q79.2	1	G-I	Omfalocele
K	3801.76	10.4158	0.858333	Vårdavdelning	Vårdavdelning	159	FALSE	1	FALSE							40909	0.936933	injury	S09.9			Huvudskador UNS
M	5338.81	14.6269	4.9375	Operation	Moderklinik	160	TRUE	2	TRUE	FALSE	767.187	40909			454.197		1.1	CVS	I712			thorakalt aorta aneurysm ej brustet
M	5556.74	15.2239	0.864583	Operation	Moderklinik	160	TRUE	2	FALSE	TRUE					212.99		1.8	CVS	I351			aortainsuff
M	1402.79	3.84326	1.84375	Operation	Vårdavdelning	161	FALSE	1	FALSE							40909	1.07568	CVS	Q210	1	cardio	Kammarseptumdefekt	Q255	1
K	337.183	0.923788	1.46875	Annat sjukhus	Vårdavdelning	162	FALSE	1	FALSE							40909	3.87874	Neuro	R56.8			Kramper UNS
K	1892.4	5.18465	1.19792	Vårdavdelning	Vårdavdelning	163	TRUE	4	TRUE	FALSE			67.6042	-0.83	345.744		3.91206	cvs	Q234	1	cardio	Hypoplastiskt VK syndrom	I509		Hjärtinsufficiens, hjärtinkompensation UNS
K	1926.59	5.27833	1.25	Annat Sjukhus-Medicinsk indikation	Annat Sjukhus-Hemmahörande där	163	TRUE	4	TRUE	TRUE					32.9965		3.91206	CVS	Q234	1	cardio	Hypoplastiskt VK syndrom	I429		Kardiomyopati
K	1947.46	5.33551	1.10069	Vårdavdelning	Vårdavdelning	163	TRUE	4	TRUE	TRUE				11.4375	19.6215		4.84067	CVS	Q234	1	cardio	Hypoplastiskt VK syndrom	I509		Hjärtinsufficiens, hjärtinkompensation UNS
K	1952.66	5.34975	8.17361	Vårdavdelning	Avliden	163	TRUE	4	FALSE	TRUE				-0.833333	4.09722		7.80134	CVS	Q234	1	cardio	Hypoplastiskt VK syndrom	I429		Kardiomyopati	I509		Hjärtinsufficiens, hjärtinkompensation UNS
M	910.979	2.49583	0.465278	Vårdavdelning	Vårdavdelning	164	FALSE	1	FALSE							40909	5.82662	CVS	I159			sek HT ospec	A419		Använd ej (Svår sepsis/Septisk chock)	I159
K	3934.5	10.7795	0.958333	Operation	Moderklinik	165	FALSE	1	FALSE							40909	0.2	Misc	D489			Tumör av osäker och okänd natur utan specificerad lokalisation	D383
K	0.333333	0.000913242	3.25	Vårdavdelning	Moderklinik	166	FALSE	1	FALSE							40909	3.6	Misc	Q420				E349		Endokrin rubbning
K	6.54167	0.0179224	2.16667	Operation	Vårdavdelning	167	TRUE	2	TRUE	FALSE	1293.46	40909			12.9583		0.750912	GI	Q793	1	Genetic	Gastroschisis
K	9.55903	0.0261891	1.06597	Vårdavdelning	Vårdavdelning	167	TRUE	2	FALSE	TRUE					0.850694		2.6347	GI	Q793	1	Genetic	Gastroschisis
M	81.0056	0.221933	4.66875	Annat sjukhus	Annat sjukhus	168	FALSE	1	FALSE							40909	43.4619	Resp	J12.9			Pneumoni virusbetingad. Ospecifierad
K	12.5597	0.0344102	1.97569	Vårdavdelning	Vårdavdelning	169	TRUE	3	TRUE	FALSE	1290.44	40909			-670.115		0.750912	CVS	I27.8			Sekundär pulmonell hypertension	j96.9		Respiratorisk insufficiens. Ospecificerad.
K	16.5569	0.0453615	3.11597	Vårdavdelning	Vårdavdelning	169	TRUE	3	TRUE	TRUE					2.02153		5.24883	Resp	J15.9	1	Cardio	Pneumoni bakteriell UNS (vid svår sepsis/chock även R65.1/R57.2)	Q24.9	1	Hjärtmissbildning UNS	Q24.9		Hjärtmissbildning UNS
K	33.6569	0.0922108	0.926389	Vårdavdelning	Vårdavdelning	169	TRUE	3	FALSE	TRUE					13.984		1.37092	CVS	Q25.9	1	cardio	Missbildning av de stora artärerna	Q99.9		Kromosomavvikelse
K	246.5	0.675342	0.958333	Operation	Moderklinik	170	FALSE	1	FALSE							40909	1.3	CVS	Q210	1	cardio	Kammarseptumdefekt	Q211		förmaksseptum defekt	Q261
K	601.22	1.64718	0.342361	Akutmottagning	Vårdavdelning	171	FALSE	1	FALSE							40909	0.156064	Resp	J12.1			RS pneumoni
M	9.66667	0.026484	3.88194	Operation	Vårdavdelning	172	TRUE	3	TRUE	FALSE	1103.33	40909			341.104		0.574422	CVS	Q234	1	cardio	Hypoplastiskt VK syndrom
M	67.8646	0.18593	0.600694	Operation	Vårdavdelning	172	TRUE	3	TRUE	TRUE					54.316		4.62972	CVS	Q234	1	cardio	Hypoplastiskt VK syndrom
M	96.6667	0.26484	0.9375	Operation	Vårdavdelning	172	TRUE	3	FALSE	TRUE					28.2014		10.9818	CVS	Q234	1	cardio	Hypoplastiskt VK syndrom
M	1.55694	0.0042656	2.89444	Annat sjukhus	Moderklinik	173	TRUE	2	TRUE	FALSE	834.443	40909			180.953		0.8	CVS	Q213	1	cardio	Fallots Tetrad	Q222	1
M	79.1667	0.216895	44.3542	Vårdavdelning	Moderklinik	173	TRUE	2	FALSE	TRUE					74.7153		9.3	CVS	Q213	1	cardio	Fallots Tetrad	Q211		förmaksseptum defekt	J969		Resp insuff.
K	16.5896	0.0454509	4.63958	Annan IVA	Vårdavdelning	174	FALSE	1	FALSE							40909	2.79524	Misc	P07.3			Andra underburna barn < 37 v.
M	12.8646	0.0352454	2.55903	Vårdavdelning	Vårdavdelning	175	FALSE	1	FALSE							40909	0.750912	CVS	I49.9			Hjärtarytmi, ospecificerad
K	3984.62	10.9168	0.864583	Operation	Vårdavdelning	176	FALSE	1	FALSE							40909	0.73149	CVS	Q233	1	cardio	Medfödd mitralisinsufficiens	Q211		förmaksseptum defekt
K	599.649	1.64287	0.822917	Operation	Vårdavdelning	177	FALSE	1	FALSE							40909	1.83771	CVS	Q213	1	cardio	Fallots Tetrad
K	4462.77	12.2268	0.78125	Akutmottagning	Moderklinik	178	FALSE	1	FALSE							40909	0.3	Neuro	G009			Meningit bakteriell UNS (vid svår sepsis/chock även A41.9)
M	424.49	1.16299	1.05208	Operation	Moderklinik	179	FALSE	1	FALSE							40909	1.1	CVS	Q211			Förmaksseptumdefekt
M	0.708333	0.00194064	2.72917	Operation	Vårdavdelning	180	TRUE	3	TRUE	FALSE	1225.29	40909			196.167		0.84928	CVS	Q258	1	cardio	Andra specificerade medfödda missbildningar av de stora artärerna
M	1.06944	0.00292998	0.738194	Operation	Vårdavdelning	180	TRUE	3	TRUE	TRUE					-2.36806		2.32869	GI	Q399			Esofagusatresi
M	6.64583	0.0182078	3.82639	Operation	Vårdavdelning	180	TRUE	3	FALSE	TRUE					4.83819		2.7562	CVS	Q259	1	cardio	Missbildning av de stora artärerna
K	793.476	2.17391	0.972222	Operation	Vårdavdelning	181	FALSE	1	FALSE							40909	2.28074	CVS	Q250			öppetstående Ductus arteriosus
K	521.708	1.42934	0.654861	Vårdavdelning	Vårdavdelning	182	FALSE	1	FALSE							40909	0.156064	Resp	J06.9			Övre luftvägsinfektion, akut UNS
K	34.5146	0.0945605	19.9007	Annat sjukhus	Vårdavdelning	183	FALSE	1	FALSE							40909	12.1507	Neuro	P90.9			Kramper hos nyfödd	R56.8		Kramper UNS
M	1.17708	0.00322489	0.177083	Annan IVA-Medicinsk indikation	Vårdavdelning	184	TRUE	3	TRUE	FALSE	860.823	40909			-403.238		0.750912	CVS	Q220	1	cardio	pulmonalis atresi
M	6.21181	0.0170186	3.22917	Vårdavdelning	Vårdavdelning	184	TRUE	3	TRUE	TRUE					4.85764		1.48017	CVS	Q255	1	cardio	pulmonalis artär atresi
M	214.566	0.587852	5.90972	Operation	Vårdavdelning	184	TRUE	3	FALSE	TRUE					205.125		4.03165	CVS	Q220	1	cardio	pulmonalis atresi
M	818.644	2.24286	0.991667	Annat sjukhus	Annat sjukhus	185	FALSE	1	FALSE							40909	1.49704	CVS	AP051				I15.9		sek HT ospec
M	10.25	0.0280822	5.17361	Annat Sjukhus-Medicinsk indikation	Vårdavdelning	186	FALSE	1	FALSE							40909	9.89843	CVS	Q254	1	cardio	andra aorta missb
K	1681.61	4.60716	1.125	Vårdavdelning	Vårdavdelning	187	FALSE	1	FALSE							40909	0.590578	Resp	J969			Resp insuff.	J159		Pneumoni bakteriell UNS (vid svår sepsis/chock även R65.1/R57.2)	J969		Resp insuff.
M	13.6757	0.0374677	5.17431	Annat sjukhus	Annan IVA	188	FALSE	1	FALSE							40909	17.5924	Resp	P24.0			Mekoniumaspiration	j96.9		Respiratorisk insufficiens. Ospecificerad.	P59.9		Gulsot hos nyfödd
K	40.5625	0.11113	5.04514	Operation	Moderklinik	189	FALSE	1	FALSE							40909	1.9	CVS	Q210	1	cardio	Kammarseptumdefekt	Q251	1	Coarctatio aortae
K	1479.47	4.05334	13.9083	Vårdavdelning	Vårdavdelning	190	FALSE	1	FALSE							40909	0.924074	Neuro	I67.9			Cerebrovaskulär sjd
K	177.583	0.48653	1.92708	Operation	Moderklinik	191	FALSE	1	FALSE							40909	2.9	CVS	Q212	1	cardio	AVSD	Q221	1	Medfödd stenos av pulmonalisklaff
K	193.556	0.530289	6.04167	Operation	Vårdavdelning	192	FALSE	1	FALSE							40909	1.05877	CVS	Q212	1	cardio	AVSD	Q999		Kromosomavvikelse
K	1773.94	4.8601	0.766667	Vårdavdelning	Vårdavdelning	193	FALSE	1	FALSE							40909	9.37025	Misc	E14.1	1	metab	Diabetes med ketoacidos, DKA
M	5313.87	14.5585	0.547222	Operation	Vårdavdelning	194	FALSE	1	FALSE							40909	0.164931	Misc	M41.9			Skolios
M	3569.66	9.77988	0.864583	Operation	Vårdavdelning	195	FALSE	1	FALSE							40909	0.994885	CVS	Q211			Förmaksseptumdefekt
K	1512.5	4.14384	0.998611	Operation	Vårdavdelning	196	FALSE	1	FALSE							40909	0.107249	CVS	Q211			Förmaksseptumdefekt
M	13.5625	0.0371575	7.89583	Vårdavdelning	Moderklinik	197	TRUE	2	TRUE	FALSE			690.438	53.5	-583.936		3.4	CVS	Q203	1	cardio	TGA	I456A
M	649.483	1.7794	1.01736	Operation	Moderklinik	197	TRUE	2	FALSE	TRUE				53.5	628.024		1.2	CVS	Q203	1	cardio	TGA	Q228	1		Q210
K	120.847	0.331088	1.61111	Akutmottagning	Vårdavdelning	198	TRUE	2	TRUE	FALSE	438.153	40909			-35.6528		11.928	CVS	I42.9	1	Cardio	Kardiomyopati
K	135.591	0.371482	2.03403	Vårdavdelning	Vårdavdelning	198	TRUE	2	FALSE	TRUE					13.1326		1.85657	CVS	I50.9	1	Cardio	Hjärtinsufficiens, hjärtinkompensation UNS			Kardiomyopati
M	28.9826	0.0794045	0.427083	Operation	Vårdavdelning	199	FALSE	1	FALSE							40909	2.73662	GI	K929			Ospecificerad sjukdom i GI-organen
M	5081.9	13.923	2.6875	Annan IVA	Annat sjukhus	200	FALSE	1	FALSE							40909	6.9	Neuro	G009			Meningit bakteriell UNS (vid svår sepsis/chock även A41.9)
M	3.5	0.00958904	2.95833	Annat sjukhus	Moderklinik	201	FALSE	1	FALSE							40909	2.8	CVS	Q214	1	cardio	Aortopulmonell septumdefekt	Q251	1	Coarctatio aortae	Q211
K	403.431	1.10529	2.02986	Operation	Vårdavdelning	203	FALSE	1	FALSE							40909	3.87874	Injury	T30.0			Brännskada
M	130.667	0.357991	2.83333	Operation	Moderklinik	204	FALSE	1	FALSE							40909	1.3	CVS	Q212	1	cardio	AVSD	Q221	1	Medfödd stenos av pulmonalisklaff	Q201
M	2745.88	7.52295	0.865278	Vårdavdelning	Vårdavdelning	205	FALSE	1	FALSE							40909	2.04012	Injury	S39.9			Trauma, ej huvudskada.
M	474.5	1.3	0.260417	Operation	Vårdavdelning	206	TRUE	2	TRUE	FALSE	1076.5	40909			-104.241		0.27089	GI	K561			Invagination
M	483.74	1.32531	0.759722	Operation	Vårdavdelning	206	TRUE	2	FALSE	TRUE					8.97917		1.31727	GI	K929			Ospecificerad sjukdom i GI-organen
K	30.5	0.0835616	1.05556	Operation	Vårdavdelning	207	FALSE	1	FALSE							40909	1.37022	Post OP other	T889			Övriga postoperativa komplikationer UNS
K	4223.82	11.5721	2.72222	Annat sjukhus	Annat sjukhus	208	FALSE	1	FALSE							40909	0.8	Neuro	R568			Kramper UNS	J159		Pneumoni bakteriell UNS (vid svår sepsis/chock även R65.1/R57.2)
M	2477.53	6.78777	0.944444	Operation	Vårdavdelning	209	FALSE	1	FALSE							40909	0.406406	CVS	Q255	1	cardio	pulmonalis artär atresi
M	1120.71	3.07043	0.679167	Akutmottagning	Vårdavdelning	210	FALSE	1	FALSE							40909	5.24948	Neuro	G00.9			Meningit bakteriell UNS (vid svår sepsis/chock även A41.9)
K	115.865	0.317437	5.62153	Operation	Vårdavdelning	211	TRUE	2	TRUE	FALSE	670.135	40909			546.477		0.760621	GI	Q399			Esofagusatresi
K	353.628	0.968845	13.8299	Vårdavdelning	Vårdavdelning	211	TRUE	2	FALSE	TRUE					232.142		1.82767	Resp	Q320	1	resp	Medfödd tracheomalaci	Q399		Esofagusatresi
M	146.656	0.401798	5.82292	Operation	Vårdavdelning	212	FALSE	1	FALSE							40909	2.15414	CVS	Q212	1	cardio	AVSD
K	5471.49	14.9904	0.929861	Akutmottagning	Vårdavdelning	213	TRUE	2	TRUE	FALSE	879.513	40909			327.008		54.5138	Neuro	R56.8			Kramper UNS
K	5472.12	14.9921	0.291667	Akutmottagning	Vårdavdelning	213	TRUE	2	FALSE	TRUE					-0.291667		0.750912	Neuro	R56.8			Kramper UNS
K	274.573	0.752255	10.0104	Akutmottagning	Moderklinik	214	TRUE	2	TRUE	FALSE	1147.43	40909			-268.844		4.8	Resp	P271	1	resp	BPD (BronkoPulmonell Dysplasi)	E439			Q250
K	418.583	1.1468	0.916667	Operation	Moderklinik	214	TRUE	2	FALSE	TRUE					134		3.4	Resp	P271	1	resp	BPD (BronkoPulmonell Dysplasi)
M	4961.75	13.5938	0.635417	Operation	Moderklinik	215	FALSE	1	FALSE							40909	0.6	post op other	T889			Övriga postoperativa komplikationer UNS	N189		Njursvikt, kronisk
K	2797.72	7.66498	0.6875	Operation	Vårdavdelning	218	FALSE	1	FALSE							40909	0.107249	GI	N289			Sjd i njure och uretär
M	70.6042	0.193436	0.9375	Operation	Moderklinik	219	FALSE	1	FALSE							40909	1	CVS	Q258	1	cardio	Andra specificerade medfödda missbildningar av de stora artärerna	Q250		Öppetstående ductus arteriosus
K	2142.48	5.86981	1.12361	Vårdavdelning	Vårdavdelning	220	FALSE	1	FALSE							40909	1.83006	Neuro	G04.9			Encephalit	A87.9		Meningit virus ospec.	R56.8		Kramper UNS
K	3582.07	9.81388	0.475694	Annat sjukhus	Vårdavdelning	221	TRUE	4	TRUE	FALSE	1261.93	40909			-353.538		0.804721	Misc	C80.9	1	onc	Malign tumör utan specificerad lokalisation
K	3586.44	9.82586	2.11944	Vårdavdelning	Vårdavdelning	221	TRUE	4	TRUE	TRUE					3.89861		0.409609	Misc	C80.9	1	onc	Malign tumör utan specificerad lokalisation	D36.9		Benign tumör utan specificerad lokalisation
K	4019.81	11.0132	0.55	Operation	Vårdavdelning	221	TRUE	4	TRUE	TRUE					431.247		0.107249	Misc	C80.9	1	onc	Malign tumör utan specificerad lokalisation
K	4061.61	11.1277	0.799306	Vårdavdelning	Vårdavdelning	221	TRUE	4	FALSE	TRUE					41.2535		0.152826	post op other	Z04.9			Observation UNS, Postopvård UNS
M	0.75	0.00205479	18.8438	Operation	Vårdavdelning	222	FALSE	1	FALSE							40909	6.0081	CVS	Q203	1	cardio	TGA
M	147.584	0.40434	75.0444	Operation	Vårdavdelning	223	FALSE	1	FALSE							40909	1.69793	CVS	Q210	1	cardio	Kammarseptumdefekt	Q232	1	Medfödd mitralisstenos
M	4302.92	11.7888	0.517361	Operation	Vårdavdelning	224	FALSE	1	FALSE							40909	0.154217	Misc	C80.9	1	onc	Malign tumör utan specificerad lokalisation
K	2985.73	8.18009	1.85139	Akutmottagning	Vårdavdelning	225	FALSE	1	FALSE							40909	1.03491	Injury	S09.9			Huvudskador UNS
M	31.6146	0.0866153	3.875	Operation	Moderklinik	226	TRUE	2	TRUE	FALSE	863.385	40909			403.031		1.8	CVS	Q204	1	cardio	Dubbelt inflöde till kammare	Q221	1	Medfödd stenos av pulmonalisklaff	Q203		TGA
M	462.635	1.26749	1.86458	Operation	Moderklinik	226	TRUE	2	FALSE	TRUE					427.146		2.2	CVS	Q204	1	cardio	Dubbelt inflöde till kammare	Q210		VSD	Q203
M	6.56944	0.0179985	2.90278	Operation	Vårdavdelning	227	FALSE	1	FALSE							40909	0.406406	CVS	Q220	1	cardio	pulmonalis atresi	Q210		VSD
M	0.458333	0.00125571	8.02083	Vårdavdelning	Moderklinik	228	TRUE	3	TRUE	FALSE	1333.54	40909			-815.014		11.1	CVS	Q234	1	cardio	Hypoplastiskt VK syndrom	Q211		förmaksseptum defekt	Q250
M	159.542	0.4371	1.89236	Operation	Moderklinik	228	TRUE	3	TRUE	TRUE					151.062		12.4	CVS	Q234	1	cardio	Hypoplastiskt VK syndrom
M	642.615	1.76059	6.90625	Operation	Moderklinik	228	TRUE	3	FALSE	TRUE					481.181		12.8	CVS	Q234	1	cardio	Hypoplastiskt VK syndrom	Q230	1
M	4540.5	12.4397	0.445833	Akutmottagning	Vårdavdelning	230	FALSE	1	FALSE								2.79524	Resp	J159			Pneumoni bakteriell UNS (vid svår sepsis/chock även R65.1/R57.2)
K	53.7014	0.147127	14.8958	Operation	Vårdavdelning	231	FALSE	1	FALSE							40909	7.25173	CVS	Q210			Kammarseptumdefekt	Q211		förmaksseptum defekt	Q210
M	1290.61	3.53591	0.819444	Annan IVA	Moderklinik	232	FALSE	1	FALSE							40909	1.1	CVS	I159			sek HT ospec
M	606.903	1.66275	0.8125	Vårdavdelning	Vårdavdelning	234	FALSE	1	FALSE							40909	0.376053	Resp	J46.9			Akut svår astma	K40.9		Ljumskbråck
M	3696.45	10.1273	0.282639	Akutmottagning	Hem	235	TRUE	2	TRUE	FALSE	1272.55	40909			162.731		1.73441	Neuro	R56.8			Kramper UNS
M	3958.43	10.845	0.343056	Akutmottagning	Hem	235	TRUE	2	FALSE	TRUE					261.699		3.87874	Neuro	R56.8			Kramper UNS
K	155.772	0.426771	1.20764	Annat sjukhus	Vårdavdelning	236	FALSE	1	FALSE							40909	2.79524	Neuro	R56.8			Kramper UNS
K	4601.75	12.6075	7.76389	Operation	Moderklinik	237	TRUE	2	TRUE	FALSE	716.25	40909			-244.229		8.5	CVS	Q245	1	cardio	cornarartär missbildning	I252			I501
K	4720.98	12.9342	4.62431	Akutmottagning	Moderklinik	237	TRUE	2	FALSE	TRUE					111.465		3.9	CVS	I429	1	Cardio	Kardiomyopati
K	612.91	1.6792	0.465278	Akutmottagning	Moderklinik	238	FALSE	1	FALSE							40909	0.8	injury	T719
M	538.924	1.4765	5.74306	Vårdavdelning	Vårdavdelning	239	FALSE	1	FALSE								0.406406	CVS	Q210	1	cardio	Kammarseptumdefekt	Q249	1	Hjärtmissbildning UNS
K	253.979	0.695833	10.684	Annat sjukhus	Vårdavdelning	240	FALSE	1	FALSE							40909	4.02235	Resp	J69.0			Aspirationspneumonit pga maginnehåll/föda	T14.1A		Bett av djur UNS
K	4452.76	12.1993	0.677083	Operation	Vårdavdelning	241	FALSE	1	FALSE							40909	0.306756	CVS	Q212	1	cardio	AVSD
M	9.9375	0.027226	20.6458	Operation	Moderklinik	242	FALSE	1	FALSE							40909	2	CVS	Q203	1	cardio	TGA	T888
M	5634.27	15.4364	3.22639	Annat sjukhus	Annat sjukhus	243	FALSE	1	FALSE							40909	61.6783	Misc	I46.0			hjärtstille med framg hlr
M	51.375	0.140753	8.16667	Annat sjukhus	Annat sjukhus	244	TRUE	6	TRUE	FALSE	772.625	40909			603.875		3.7	CVS	I959	1	Neuro	hypotoni ospec	G719		Nueromuskulär sjukdom
M	120.521	0.330194	1.35417	Vårdavdelning	Annat sjukhus	244	TRUE	6	TRUE	TRUE					60.9792		2.8	Misc	G702	1	neuro	medf o utv relaterad myasteni			Nueromuskulär sjukdom
M	184.271	0.504852	21.1701	Annan IVA	Annat sjukhus	244	TRUE	6	TRUE	TRUE					62.3958		10.8	Neuro	G719	1	neuro	Nueromuskulär sjukdom			Nueromuskulär sjukdom
M	266.552	0.73028	1.11458	Annat sjukhus	Moderklinik	244	TRUE	6	TRUE	TRUE					61.1111		1.1	Resp	J969	1	Neuro	Resp insuff.			Nueromuskulär sjukdom
M	350.594	0.960531	1.07292	Annat sjukhus	Moderklinik	244	TRUE	6	TRUE	TRUE					82.9271		1.1	Resp	J969	1	Neuro	Resp insuff.	Q532		Nueromuskulär sjukdom
M	426.375	1.16815	1.27083	Vårdavdelning	Annat sjukhus	244	TRUE	6	FALSE	TRUE					74.7083		1.1	Resp	J969	1	Neuro	Resp insuff.			Nueromuskulär sjukdom
M	0.927083	0.00253995	2.68403	Operation	Vårdavdelning	245	TRUE	2	TRUE	FALSE	1123.07	40909			-726.719		0.776834	CVS	Q203	1	cardio	TGA							Q250			J359		Kronisk sjukdom i tonsill och adenoid	Q999		Kromosomavvikelse
M	12.6389	0.0346271	1.83333	Operation	Vårdavdelning	245	TRUE	2	FALSE	TRUE					9.02778		1.17127	CVS	Q203	1	cardio	TGA
M	189.542	0.519292	0.930556	Operation	Vårdavdelning	246	FALSE	1	FALSE							40909	1.38714	CVS	Q210			Kammarseptumdefekt
K	1658.67	4.54429	0.34375	Akutmottagning	Vårdavdelning	247	FALSE	1	FALSE							40909	5.53075	Neuro	R568			Kramper UNS
K	4985.58	13.6591	0.904167	Annan IVA	Vårdavdelning	248	TRUE	2	TRUE	FALSE	1004.42	40909			-634.433		4.63065	injury	S09.9			Huvudskador UNS	I62.9		Intrakraniell blödning. Ej trauma. Ospecificerad	T07.9		Multipla skador. Multitrauma UNS	j93.9		Pneumothorax UNS
K	4986.5	13.6617	1.32569	Vårdavdelning	Vårdavdelning	248	TRUE	2	FALSE	TRUE					0.0236111		3.45835	injury	S09.9			Huvudskador UNS	T07.9		Multipla skador. Multitrauma UNS
K	3.52083	0.00964612	5.06944	Annat sjukhus	Moderklinik	249	TRUE	2	TRUE	FALSE	1086.48	40909			-84.3097		2.9	CVS	Q200	1	cardio	Truncus communis	Q210		VSD	Q211
K	66.7688	0.182928	6.81944	Vårdavdelning	Annan IVA	249	TRUE	2	FALSE	TRUE					58.1785		3.43367	Resp	J38.0	1	Cardio	Stämbandspares	Q24.9	1	Hjärtmissbildning UNS
K	872.833	2.39132	0.611806	Vårdavdelning	Vårdavdelning	250	FALSE	1	FALSE							40909	3.87874	Resp	J46.9			Akut svår astma
M	1919.67	5.25936	0.833333	Operation	Moderklinik	251	FALSE	1	FALSE							40909	2.3	CVS	Q210			Kammarseptumdefekt
K	34.4167	0.0942922	7.25	Annat sjukhus	Vårdavdelning	252	TRUE	2	TRUE	FALSE	411.583	40909			437.917		41.6258	Misc	E88.9	1	metab	Ämnesomsättningsrubbningar (inborn error of metab)
K	42.6847	0.116944	5.94514	Vårdavdelning	Vårdavdelning	252	TRUE	2	FALSE	TRUE					1.01806		45.5022	Misc	E88.9	1	metab	Ämnesomsättningsrubbningar (inborn error of metab)	I50.9		Hjärtinsufficiens, hjärtinkompensation UNS	j85.3		Abscess i mediastinum
K	1902.29	5.21176	1.19792	Vårdavdelning	Vårdavdelning	253	FALSE	1	FALSE								0.804721	Neuro	R56.8			Kramper UNS
M	8.86111	0.024277	0.152778	Operation	Moderklinik	254	FALSE	1	FALSE							40909	0.7	GI	Q433			medfödd missbild av tarmfästet
M	134.58	0.368712	1.90972	Operation	Moderklinik	255	FALSE	1	FALSE							40909	1.6	CVS	Q213	1	cardio	Fallots Tetrad
M	4778.98	13.0931	23.0222	Vårdavdelning	Vårdavdelning	256	FALSE	1	FALSE								17.9867	Resp	J15.9			Pneumoni bakteriell UNS (vid svår sepsis/chock även R65.1/R57.2)
K	23.4722	0.0643075	4.98611	Annat sjukhus	Moderklinik	258	TRUE	4	TRUE	FALSE	1137.53	40909			-558.528		1	CVS	Q220	1	cardio	pulmonalis atresi	Q210		VSD	Q258
K	128.521	0.352112	1.91667	Operation	Moderklinik	258	TRUE	4	TRUE	TRUE					100.062		1.1	CVS	Q220	1	cardio	pulmonalis atresi
K	228.75	0.626712	9.73611	Operation	Moderklinik	258	TRUE	4	TRUE	TRUE					98.3125		0.9	CVS	Q220	1	cardio	pulmonalis atresi	Q210		VSD	Q258
K	372.618	1.02087	2.8125	Operation	Moderklinik	258	TRUE	4	FALSE	TRUE					134.132		1.9	CVS	Q220	1	cardio	pulmonalis atresi	Q210		VSD	Q258
M	29.9271	0.081992	1.61458	Akutmottagning	Moderklinik	259	FALSE	1	FALSE							40909	1.8	Resp	J129			Pneumoni virusbetingad. Ospecifierad
K	1139.03	3.12062	3.38125	Vårdavdelning	Vårdavdelning	260	FALSE	1	FALSE							40909	19.9639	Resp	J06.9			Övre luftvägsinfektion, akut UNS	J35.9		Kronisk sjukdom i tonsill och adenoid
M	7.72917	0.0211758	3.70833	Operation	Vårdavdelning	261	TRUE	3	TRUE	FALSE	793.271	40909			38.3201		0.107249	CVS	Q205	1	cardio	Diskordant A-V förbindelse
M	312.542	0.856279	1.91319	Operation	Vårdavdelning	261	TRUE	3	TRUE	TRUE					301.104		1.11258	CVS	Q249	1	cardio	Hjärtmissbildning UNS							Q220			Q210			Q210			Q210		Q220		Q220		Q210		Q220
M	316.469	0.867038	0.996528	Operation	Vårdavdelning	261	TRUE	3	FALSE	TRUE					2.01389		1.21068	CVS	Q256	1	cardio	pulmonalisstenos
K	99.5868	0.272841	0.954861	Vårdavdelning	Hem	262	FALSE	1	FALSE							40909	0.298163	Resp	Q320	1	resp	Medfödd tracheomalaci
K	0.791667	0.00216895	1.70139	Annat Sjukhus-Medicinsk indikation	Vårdavdelning	263	TRUE	2	TRUE	FALSE	1008.21	40909			-390.75		0.406406	CVS	Q203	1	cardio	TGA							Q240
K	6.70486	0.0183695	1.76736	Operation	Vårdavdelning	263	TRUE	2	FALSE	TRUE					4.21181		6.1484	CVS	Q203	1	cardio	TGA
M	1783.69	4.88682	0.923611	Operation	Moderklinik	264	FALSE	1	FALSE							40909	0.9	CVS	Q200	1	cardio	Truncus communis
M	5.66667	0.0155251	1.81944	Operation	Vårdavdelning	265	TRUE	2	TRUE	FALSE	890.333	40909			-306.948		5.87519	CVS	Q255	1	cardio	pulmonalis artär atresi	Q212	1	AVSD
M	201.608	0.55235	2.27778	Vårdavdelning	Avliden	265	TRUE	2	FALSE	TRUE					194.122		5.76384	Misc	I469	1	Cardio	Hjärtstillestånd / Hjärtstopp	Q201	1	DORV	I469		Hjärtstillestånd / Hjärtstopp
M	78.5924	0.215322	2.25	Akutmottagning	Vårdavdelning	266	FALSE	1	FALSE							40909	3.87874	Resp	J12.9			Pneumoni virusbetingad. Ospecifierad
M	5.98403	0.0163946	1.79653	Annat sjukhus	Vårdavdelning	267	FALSE	1	FALSE							40909	7.17909	Misc	D75.9			sjd i blod eller blodbildande organ ospec
K	100.66	0.27578	4.79861	Operation	Annan IVA-Hemmahörande där	268	TRUE	2	TRUE	FALSE	919.34	40909			-330.121		0.406406	Resp	J969			Resp insuff.	J986		Diafragmapares
K	252.375	0.691438	2.06944	Annan IVA-Medicinsk indikation	Annat Sjukhus-Hemmahörande där	268	TRUE	2	FALSE	TRUE					146.917		4.30912	Resp	J969			Resp insuff.	K929		Ospecificerad sjukdom i GI-organen
K	262.208	0.718379	0.152778	Vårdavdelning	Moderklinik	269	FALSE	1	FALSE							40909	0.8	Misc	E250	1	endocrine	Kongenitala adrenogenitala rubbningar förenade med enzymbrist	Q524			Q527
K	1140.5	3.12466	1.02083	Vårdavdelning	Moderklinik	270	FALSE	1	FALSE							40909	0.3	Neuro	R568	1	cardio	Kramper UNS	Q049		Medfödd hjärnmissbildning.
K	791.708	2.16906	5.84375	Operation	Moderklinik	271	FALSE	1	FALSE							40909	1.7	CVS	Q224	1	cardio	Medfödd trikuspidalisstenos	Q210		VSD	Q211
M	1836.38	5.03116	3.27083	Annat sjukhus	Moderklinik	272	FALSE	1	FALSE							40909	6.3	Misc	C809	1	onc	Malign tumör utan specificerad lokalisation
K	206.566	0.565934	0.100694	Akutmottagning	Vårdavdelning	274	FALSE	1	FALSE							40909	1.14678	Resp	J93.9			Pneumothorax, ospec
K	589.05	1.61384	0.277083	Vårdavdelning	Vårdavdelning	275	FALSE	1	FALSE							40909	1.69949	Neuro	R56.8			Kramper UNS
M	7.20417	0.0197374	0.265278	Akutmottagning	Vårdavdelning	276	FALSE	1	FALSE							40909	0.750912	Misc	E34.9	1	endocrine	Endokrin rubbning
K	906.187	2.4827	8.57986	Vårdavdelning	Vårdavdelning	277	FALSE	1	FALSE							40909	0.689596	Resp	J09.9			Virusinfluens av pandemikaraktär
M	5.5	0.0150685	8.17708	Annat sjukhus	Moderklinik	278	FALSE	1	FALSE							40909	1.9	CVS	Q203	1	cardio	TGA	Q210		VSD	Q211
K	33.766	0.0925095	3.81736	Neoavdelning	Moderklinik	279	FALSE	1	FALSE							40909	7.6	Resp	J121			RS pneumoni
M	126.388	0.346269	11.1479	Vårdavdelning	Vårdavdelning	280	TRUE	2	TRUE	FALSE	1443.61	40909			-4.19514		0.80508	Resp	J12.1			RS pneumoni
M	214.744	0.588341	1.84861	Akutmottagning	Annan IVA	280	TRUE	2	FALSE	TRUE					77.2083		0.590578	Resp	J06.9			Övre luftvägsinfektion, akut UNS	J15.9		Pneumoni bakteriell UNS (vid svår sepsis/chock även R65.1/R57.2)	J38.6		Cricoidstenos	j12.1		RS pneumoni
K	706.979	1.93693	15.5035	Vårdavdelning	Moderklinik	281	FALSE	1	FALSE							40909	2.7	CVS	Q213	1	cardio	Fallots Tetrad	Q258	1		T810		Blödning, oavsett lokalisation, post op UNS
K	2973.9	8.14767	0.572222	Vårdavdelning	Vårdavdelning	282	TRUE	7	TRUE	FALSE	593.1	40909			640.417		5.10428	CVS	I50.9	1	Cardio	Hjärtinsufficiens, hjärtinkompensation UNS	I429		Kardiomyopati
K	2974.92	8.15046	0.561806	Vårdavdelning	Vårdavdelning	282	TRUE	7	TRUE	TRUE					0.444444		5.90364	CVS	I49.9	1	Cardio	Hjärtarytmi, ospecificerad	I42.9		Kardiomyopati
K	3007.42	8.23952	5.07639	Vårdavdelning	Annat sjukhus	282	TRUE	7	TRUE	TRUE					31.9451		5.22476	CVS	I50.9	1	Cardio	Hjärtinsufficiens, hjärtinkompensation UNS	I429		Kardiomyopati
K	3012.54	8.25354	3.10417	Annan IVA	Annat sjukhus	282	TRUE	7	TRUE	TRUE					0.0416667		7.2	CVS	I429	1	Cardio	Kardiomyopati
K	3015.74	8.26231	8.76736	Annan IVA-Medicinsk indikation	Vårdavdelning	282	TRUE	7	TRUE	TRUE					0.0972222		3.91206	CVS	I429	1	Cardio	Kardiomyopati
K	3129.55	8.5741	1.94792	Operation	Vårdavdelning	282	TRUE	7	TRUE	TRUE					105.035		5.18086	CVS	I429	1	Cardio	Kardiomyopati	I459			I429		Kardiomyopati
K	2659.91	7.28742	6.67361	Operation	Vårdavdelning	282	TRUE	7	FALSE	TRUE					-106.583		2.81561	CVS	I429	1	Cardio	Kardiomyopati
K	136.552	0.374115	1.88194	Vårdavdelning	Moderklinik	283	FALSE	1	FALSE							40909	1.9	CVS	Q210			Kammarseptumdefekt	Q211		förmaksseptum defekt
K	0.993056	0.0027207	10.8403	Annan IVA	Vårdavdelning	284	FALSE	1	FALSE							40909	5.59701	G-I	K92.9			Ospecificerad sjukdom i GI-organen
M	139.819	0.383067	3.54097	Akutmottagning	Moderklinik	285	FALSE	1	FALSE							40909	1.7	Resp	J129			Pneumoni virusbetingad. Ospecifierad
K	422.685	1.15804	1.91875	Annat sjukhus	Annat sjukhus	286	TRUE	2	TRUE	FALSE	822.315	40909			-182.676		2.79524	Misc	B96.8			Andra Multiresistenta bakterieinfektioner
K	425.008	1.16441	2.65625	Annat sjukhus	Vårdavdelning	286	TRUE	2	FALSE	TRUE					0.404861		66.1772	Resp	J96.9			Resp insuff.
M	33.5972	0.0920472	3.82986	Operation	Vårdavdelning	287	FALSE	1	FALSE							40909	2.24402	CVS	Q251	1	cardio	Coarctatio Aorte
K	462.438	1.26695	1.04861	Akutmottagning	Moderklinik	288	FALSE	1	FALSE							40909	0.3	Resp	J469			Akut svår astma
K	4699.99	12.8767	1.76914	Vårdavdelning	Vårdavdelning	289	TRUE	2	TRUE	FALSE	602.01	40909			500.503		1.42802	Neuro	G00.9			Meningit bakteriell UNS (vid svår sepsis/chock även A41.9)
K	4702.68	12.8841	0.773611	Vårdavdelning	Vårdavdelning	289	TRUE	2	FALSE	TRUE					0.926003		0.827301	Neuro	G00.9			Meningit bakteriell UNS (vid svår sepsis/chock även A41.9)
K	199.569	0.546766	0.888889	Operation	Vårdavdelning	290	FALSE	1	FALSE							40909	0.534339	Misc	Q799			Missbildning i muskel/skelett
K	2.08681	0.00571728	0.364583	Vårdavdelning	Moderklinik	291	FALSE	1	FALSE							40909	0.8	GI	Q439	1	G-I	medf missb av tarm ospec
M	1018.94	2.79161	0.486111	Operation	Vårdavdelning	292	FALSE	1	FALSE							40909	0.27089	G-I	K92.9			Ospecificerad sjukdom i GI-organen
M	0.401389	0.0010997	3.35972	Vårdavdelning	Vårdavdelning	293	FALSE	1	FALSE							40909	3.87874	G-I	K22.9			Sjukdom i esofagus (skilt från missbildningar)	Q39.9		Esofagusatresi
K	3835.13	10.5072	0.472222	Akutmottagning	Vårdavdelning	294	FALSE	1	FALSE							40909	0.750912	Injury	T079			Multipla skador. Multitrauma UNS	S099		Huvudskador UNS
K	2255.54	6.17956	1.94444	Operation	Vårdavdelning	296	FALSE	1	FALSE							40909	0.714374	Resp	Q320	1	resp	Medfödd tracheomalaci
M	2722.51	7.45894	2.08542	Akutmottagning	Vårdavdelning	297	FALSE	1	FALSE							40909	3.28803	Misc	E141	1	endocrine	Diabetes med ketoacidos, DKA
K	665.622	1.82362	0.829861	Operation	Vårdavdelning	298	FALSE	1	FALSE							40909	0.411227	CVS	Q245	1	cardio	cornarartär missbildning
K	870.864	2.38593	4.92292	Annat sjukhus	Vårdavdelning	299	FALSE	1	FALSE							40909	19.4701	Resp	J15.9			Pneumoni bakteriell UNS (vid svår sepsis/chock även R65.1/R57.2)	j96.9		Respiratorisk insufficiens. Ospecificerad.
M	88.6458	0.242865	0.84375	Operation	Moderklinik	300	FALSE	1	FALSE							40909	1.3	CVS	Q210			Kammarseptumdefekt	Q211		förmaksseptum defekt
M	0.677083	0.00185502	2.82292	Operation	Moderklinik	301	FALSE	1	FALSE							40909	4.3	GI	Q793	1	Genetic	Gastroschisis
K	1214.6	3.32768	5.14583	Annan IVA	Moderklinik	302	FALSE	1	FALSE							40909	4.2	Resp	J969	1	renal	Resp insuff.	N189		Njursvikt, kronisk
M	60.4903	0.165727	2.97778	Vårdavdelning	Vårdavdelning	303	FALSE	1	FALSE							40909	0.27089	Misc	P07.3			Andra underburna barn < 37 v.
M	4692.82	12.857	0.694444	Operation	Vårdavdelning	304	FALSE	1	FALSE							40909	0.168948	Misc	C809	1	onc	Malign tumör utan specificerad lokalisation
M	3.6875	0.0101027	5.77778	Operation	Vårdavdelning	305	TRUE	2	TRUE	FALSE	653.312	40909			390.177		2.14867	CVS	Q234	1	cardio	Hypoplastiskt VK syndrom
M	206.556	0.565906	0.934028	Operation	Vårdavdelning	305	TRUE	2	FALSE	TRUE					197.09		9.29678	CVS	Q234	1	cardio	Hypoplastiskt VK syndrom
K	686.771	1.88156	0.78125	Operation	Vårdavdelning	306	FALSE	1	FALSE							40909	0.406406	GI	K929			Ospecificerad sjukdom i GI-organen
M	1263.49	3.46162	0.899306	Operation	Vårdavdelning	307	FALSE	1	FALSE							40909	0.260972	Resp	Q314	1	resp	larynx missbildn
M	5754.61	15.7661	1.05556	Operation	Moderklinik	308	FALSE	1	FALSE							40909	1.2	CVS	Q220	1	cardio	pulmonalis atresi
M	3163.57	8.66732	1.01042	Operation	Moderklinik	309	FALSE	1	FALSE							40909	1.4	CVS	Q213	1	cardio	Fallots Tetrad
K	2436.79	6.67613	9.71458	Annat sjukhus	Vårdavdelning	310	FALSE	1	FALSE							40909	4.27355	Misc	A41.9			Använd ej (Svår sepsis/Septisk chock)
M	1222.6	3.34958	0.888889	Operation	Vårdavdelning	311	FALSE	1	FALSE							40909	8.26746	CVS	Q234	1	cardio	Hypoplastiskt VK syndrom
K	2207.74	6.04861	0.725694	Operation	Vårdavdelning	312	FALSE	1	FALSE							40909	0.406406	CVS	Q253	1	cardio	Aorta stenos
M	4959.5	13.5877	2.00486	Vårdavdelning	Vårdavdelning	313	FALSE	1	FALSE							40909	0.311316	Neuro	I62.9			Intrakraniell blödning. Ej trauma. Ospecificerad
M	1405.65	3.85108	28.9826	Annat sjukhus	Annat sjukhus	314	TRUE	2	TRUE	FALSE	409.354	40909			474.142		2.47098	Injury	T07.9			Multipla skador. Multitrauma UNS
M	1398.71	3.83209	6.81597	Akutmottagning	Annan IVA-Hemmahörande där	314	TRUE	2	FALSE	TRUE					-35.9167		17.857	Injury	T079			Multipla skador. Multitrauma UNS
K	30.884	0.0846138	1.67847	Akutmottagning	Vårdavdelning	315	FALSE	1	FALSE							40909	1.01598	Resp	J12.1			RS pneumoni
K	99.5833	0.272831	1	Operation	Moderklinik	316	FALSE	1	FALSE							40909	3.2	CVS	Q212	1	cardio	AVSD
M	3.57986	0.00980784	5.05556	Operation	Vårdavdelning	317	FALSE	1	FALSE							40909	1.29695	CVS	Q251	1	cardio	Coarctatio Aorte
M	3432.81	9.40497	8.83333	Vårdavdelning	Vårdavdelning	318	TRUE	2	TRUE	FALSE	469.188	40909			346.177		0.910667	CVS	I710
M	3446.91	9.44359	2.58958	Operation	Vårdavdelning	318	TRUE	2	FALSE	TRUE					5.26389		1.54466	CVS	I710	1	cardio		Q258	1
K	39.6458	0.108619	2.84028	Akutmottagning	Moderklinik	319	FALSE	1	FALSE							40909	3.5	CVS	Q250			öppetstående Ductus arteriosus	Q211		förmaksseptum defekt	Q210
M	29.5972	0.0810883	2.81944	Operation	Moderklinik	320	FALSE	1	FALSE							40909	2.2	CVS	Q201	1	cardio	DORV	Q210		VSD	Q211
M	4.74306	0.0129947	0.902778	Operation	Vårdavdelning	321	FALSE	1	FALSE							40909	3.01204	CVS	Q251	1	cardio	Coarctatio Aorte
K	3784.49	10.3685	1.01736	Operation	Vårdavdelning	322	FALSE	1	FALSE							40909	0.476728	CVS	Q211			Förmaksseptumdefekt
M	217.531	0.595976	2.07292	Operation	Vårdavdelning	323	FALSE	1	FALSE							40909	0.406406	CVS	Q210			Kammarseptumdefekt
K	1.45972	0.00399924	1.13264	0	Vårdavdelning	324	FALSE	1	FALSE							40909	1.71687	Misc	Q89.7	1	Genetic	Multipla missbildningar
M	267.604	0.733162	0.25	Operation	Vårdavdelning	325	FALSE	1	FALSE							40909	0.107249	GI	K929			Ospecificerad sjukdom i GI-organen	P072		Höggradigt underburet barn < 28 v.
M	2699.17	7.39498	0.298611	Akutmottagning	Vårdavdelning	326	FALSE	1	FALSE							40909	0.750912	Neuro	R568			Kramper UNS
K	1.67361	0.00458524	1.94583	Annat sjukhus	Vårdavdelning	327	TRUE	2	TRUE	FALSE			70.0938	-1.02	-33.7917		8.0339	Misc	P61.9	1	hematol	Blodsjukdom
K	59.6208	0.163345	13.1625	Annat sjukhus	Vårdavdelning	327	TRUE	2	FALSE	TRUE				-1.01597	56.0014		42.9175	Misc	D84.9	1	Immune	Immunbrist, ospecificerad
M	6.70833	0.018379	3.91667	Operation	Vårdavdelning	328	FALSE	1	FALSE							40909	2.26707	CVS	Q210	1	cardio	Kammarseptumdefekt	Q251	1	Coarctatio aortae	Q210
M	308.74	0.845862	4.85417	Vårdavdelning	Vårdavdelning	329	FALSE	1	FALSE							40909	2.25194	Resp	J969			Resp insuff.
K	3396.7	9.30602	0.749306	Vårdavdelning	Vårdavdelning	330	FALSE	1	FALSE							40909	0.955964	Neuro	I62.9			Intrakraniell blödning. Ej trauma. Ospecificerad
K	5082.66	13.9251	2.77431	Annan IVA	Moderklinik	331	FALSE	1	FALSE							40909	14.4	Misc	I469			Hjärtstillestånd / Hjärtstopp
K	678.496	1.85889	0.929861	Operation	Vårdavdelning	332	FALSE	1	FALSE							40909	0.213043	Resp	Q34.9	1	resp	Missbildning i andningsorgan
M	4832.54	13.2398	0.874306	Operation	Vårdavdelning	333	FALSE	1	FALSE							40909	0.114988	Neuro	G80.9	1	neuro	Cerebral pares, ospec.
K	409.435	1.12174	0.361111	Vårdavdelning	Vårdavdelning	334	FALSE	1	FALSE							40909	0.0221758	post op other	Z04.9			Observation UNS, Postopvård UNS
M	139.447	0.382045	1.15234	Operation	Vårdavdelning	335	FALSE	1	FALSE							40909	0.119896	Misc	Q79.9			Missbildning i muskel/skelett
M	2.79167	0.0076484	0.81875	Annat sjukhus	Annat sjukhus	336	TRUE	3	TRUE	FALSE	720.208	40909			-214.807		45.4395	CVS	Q24.9	1	cardio	Hjärtmissbildning UNS
M	3.64583	0.00998858	8.82986	Annat sjukhus	Moderklinik	336	TRUE	3	TRUE	TRUE					0.0354167		25.7	CVS	Q234	1	cardio	Hypoplastiskt VK syndrom
M	94.6875	0.259418	2.79167	Operation	Moderklinik	336	TRUE	3	FALSE	TRUE					82.2118		11.6	CVS	Q234	1	cardio	Hypoplastiskt VK syndrom
M	0.6375	0.00174658	8.13333	Vårdavdelning	Vårdavdelning	337	FALSE	1	FALSE							40909	2.06353	Resp	Q79.0	1	Genetic	Diafragmabråck
K	31.7917	0.0871005	3.68889	Annat sjukhus	Vårdavdelning	338	FALSE	1	FALSE							40909	15.6626	Resp	J96.9			Resp insuff.
M	2587.84	7.08996	1.02569	Annat sjukhus	Vårdavdelning	339	FALSE	1	FALSE								28.0198	Misc	C95.9	1	onc	leukemi ospec	G93.5		Hjärnkompression/inklämning. Innefattar även total hjärninfarkt.
M	0.572917	0.00156963	1.84375	Annat sjukhus	Annan IVA	340	TRUE	3	TRUE	FALSE	886.427	40909			-133.29		1.56002	CVS	Q24.9	1	cardio	Hjärtmissbildning UNS
M	2.5	0.00684932	4.09722	Annat sjukhus	Moderklinik	340	TRUE	3	TRUE	TRUE					0.0833333		1.4	CVS	Q201	1	cardio	DORV	Q210		VSD	Q251
M	105.583	0.289269	2	Operation	Moderklinik	340	TRUE	3	FALSE	TRUE					98.9861		1.4	CVS	Q221	1		pulmonalis stenos
M	1.69306	0.00463851	0.210417	Annat sjukhus	Vårdavdelning	341	FALSE	1	FALSE							40909	1.5915	GI	P75.9			Mekoniumileus
M	2.125	0.00582192	11.3438	Annat sjukhus	Moderklinik	342	FALSE	1	FALSE							40909	11.7	CVS	Q234	1	cardio	Hypoplastiskt VK syndrom	Q230	1
K	367.597	1.00712	0.797222	Vårdavdelning	Vårdavdelning	343	TRUE	2	TRUE	FALSE	1078.4	40909			-608.872		0.155124	Misc	E878	1	genetic	Andra elektrolyt och vätskerubbningar	B968		Övriga verifierade bakterier			Kromosomavvikelse	Q240			Q200			Q258
K	869.562	2.38236	0.993056	Operation	Vårdavdelning	343	TRUE	2	FALSE	TRUE					501.168		3.87874	Resp	J969	1	genetic	Resp insuff.	Q999		Kromosomavvikelse
K	1884.02	5.1617	5.59375	Vårdavdelning	Vårdavdelning	344	TRUE	2	TRUE	FALSE	1423.98	40909			-848.535		0.298163	Resp	J121	1	Neuro	RS pneumoni	G809		Cerebral pares, ospec.
K	2310.51	6.33016	0.994444	Operation	Vårdavdelning	344	TRUE	2	FALSE	TRUE					420.892		1.54466	GI	K929	1	Neuro	Ospecificerad sjukdom i GI-organen	G809		Cerebral pares, ospec.
K	92.7014	0.253976	1.19236	Operation	Vårdavdelning	345	TRUE	5	TRUE	FALSE			327.299	0.42	231.2		0.107249	G-I	K92.9	1	G-I	Ospecificerad sjukdom i GI-organen		1	Gallgångsatresi
K	232.664	0.637435	0.820223	Vårdavdelning	Annat sjukhus	345	TRUE	5	TRUE	TRUE					138.77		1.89541	G-I	K72.9	1	G-I	Leversvikt, ospecificerad	K92.2		Gastrointestinal blödning
K	276.552	0.757677	1.98958	Annan IVA	Annat sjukhus	345	TRUE	5	TRUE	TRUE					43.068		0.8	GI	K922	1	G-I	Gastrointestinal blödning	Q442	1	Gallgångsatresi
K	294.625	0.807192	1.95833	Vårdavdelning	Moderklinik	345	TRUE	5	TRUE	TRUE				123.417	16.0833		0.4	GI	I850	1	G-I	Esofagusvaricer med blödning	Q442A	1	Gallgångsatresi
K	416.917	1.14224	2.66667	Akutmottagning	Annat sjukhus	345	TRUE	5	FALSE	TRUE				0.416667	120.333		1.2	GI	K922	1	G-I	Gastrointestinal blödning	B968		Övriga verifierade bakterier	I850		Esofagusvaricer med blödning
K	1125.58	3.08379	1.02083	Vårdavdelning	Moderklinik	346	FALSE	1	FALSE							40909	0.6	CVS	Q201	1	cardio	DORV	Q210		VSD	Q243
K	1743.02	4.7754	0.506944	Akutmottagning	Moderklinik	347	FALSE	1	FALSE							40909	0.8	Resp	J069			Övre luftvägsinfektion, akut UNS
K	526.552	1.44261	0.989583	Operation	Moderklinik	348	FALSE	1	FALSE							40909	2.2	CVS	Q263	1	cardio		Q211		förmaksseptum defekt
K	1.87431	0.00513508	9.77153	Annat sjukhus	Vårdavdelning	349	FALSE	1	FALSE							40909	7.15414	Misc	C80.9	1	onc	Malign tumör utan specificerad lokalisation
K	10.8438	0.0297089	1.76042	Operation	Vårdavdelning	350	FALSE	1	FALSE							40909	1.44598	Misc	Q897	1	Genetic	Multipla missbildningar
M	2841.78	7.7857	0.663194	Operation	Vårdavdelning	351	FALSE	1	FALSE							40909	0.356223	GI	K929			Ospecificerad sjukdom i GI-organen	K659		peritonit ospec.
M	3043.47	8.33827	1.05208	Operation	Vårdavdelning	352	FALSE	1	FALSE							40909	0.471819	CVS	Q211			Förmaksseptumdefekt
M	1.82222	0.00499239	0.925	Annat sjukhus	Vårdavdelning	353	FALSE	1	FALSE							40909	5.6567	G-I	Q39.9			Esofagusatresi	Q18.9		Missbildning i ansikte/hals
M	35.7396	0.0979167	3.85764	Operation	Vårdavdelning	354	FALSE	1	FALSE							40909	1.17087	GI	Q649			Missbildning i urinorgan
K	5139.66	14.0813	1.01042	Operation	Moderklinik	355	FALSE	1	FALSE							40909	1.1	CVS	Q233	1	cardio	Medfödd mitralisinsufficiens	Q245	1	coronar anomali
K	520.528	1.4261	1.05556	Operation	Vårdavdelning	356	FALSE	1	FALSE							40909	0.406406	CVS	Q212	1	cardio	AVSD							Q999		Kromosomavvikelse
K	259.073	0.709789	1.35069	Akutmottagning	Annat sjukhus	357	TRUE	4	TRUE	FALSE	436.927	40909			757.49		3.9	Resp	R049	1	G-I	blödning från luftv ospec	K721	1	kronisk leversvikt	K766
K	265.833	0.728311	0.559028	Operation	Vårdavdelning	357	TRUE	4	TRUE	TRUE					5.40972		2.247	GI	K729	1	G-I	Leversvikt, ospecificerad
K	270.045	0.73985	9.48264	Vårdavdelning	Vårdavdelning	357	TRUE	4	TRUE	TRUE					3.65278		4.91724	GI	K729	1	G-I	Leversvikt, ospecificerad	Z949		Transplantationstillstånd
K	281.75	0.771918	110.896	Operation	Annat Sjukhus-Hemmahörande där	357	TRUE	4	FALSE	TRUE					2.22222		9.35544	GI	K729	1	G-I	Leversvikt, ospecificerad	Z949		Transplantationstillstånd
M	234.493	0.642447	36.2778	Vårdavdelning	Vårdavdelning	358	TRUE	3	TRUE	FALSE			62.5069	-0.95	-406.153		21.6947	G-I	K92.9			Ospecificerad sjukdom i GI-organen
M	286.922	0.786088	1.55694	Vårdavdelning	Vårdavdelning	358	TRUE	3	TRUE	TRUE				8.52083	16.1514		19.7436	G-I	K92.9			Ospecificerad sjukdom i GI-organen
M	297.392	0.814772	0.55625	Vårdavdelning	Vårdavdelning	358	TRUE	3	FALSE	TRUE				-0.947917	8.9125		31.2789	Misc	A41.9			Använd ej (Svår sepsis/Septisk chock)
M	95.6632	0.262091	0.836806	Operation	Moderklinik	359	FALSE	1	FALSE							40909	0.9	CVS	Q251	1	cardio	Coarctatio Aorte
K	5226.81	14.32	0.661806	Hem	Vårdavdelning	360	FALSE	1	FALSE							40909	1.51215	Misc	E14.1	1	metab	Diabetes med ketoacidos, DKA
M	313.521	0.858961	0.930556	Operation	Vårdavdelning	361	FALSE	1	FALSE							40909	0.692698	CVS	Q211			Förmaksseptumdefekt	Q250		Öppetstående ductus arteriosus
M	5221.64	14.3059	0.121528	Akutmottagning	Vårdavdelning	362	FALSE	1	FALSE							40909	0.750912	Injury	S399			Trauma, ej huvudskada.
M	24.5208	0.0671804	0.908333	Operation	Moderklinik	363	TRUE	2	TRUE	FALSE	1157.48	40909			-352.236		1	CVS	Q204	1	cardio	Dubbelt inflöde till kammare
M	112.604	0.308505	1.79167	Operation	Moderklinik	363	TRUE	2	FALSE	TRUE					87.175		3.3	CVS	Q204	1	cardio	Dubbelt inflöde till kammare
M	316.875	0.868151	1.71736	Annat sjukhus	Annat sjukhus	364	FALSE	1	FALSE							40909	1.30208	G-I	K52.9			Gastroenterit och kolit. Ospecificerad.
M	498.588	1.36599	0.124306	Akutmottagning	Vårdavdelning	365	FALSE	1	FALSE							40909	0.90888	Resp	J15.9			Pneumoni bakteriell UNS (vid svår sepsis/chock även R65.1/R57.2)
M	5714.13	15.6552	0.506944	Vårdavdelning	Vårdavdelning	366	FALSE	1	FALSE							40909	1.45429	Neuro	G00.9			Meningit bakteriell UNS (vid svår sepsis/chock även A41.9)
K	396.917	1.08744	0.548611	Akutmottagning	Vårdavdelning	367	FALSE	1	FALSE							40909	5.55323	Misc	G719	1	neuro	Nueromuskulär sjukdom
M	8.72778	0.0239117	0.685417	Vårdavdelning	Vårdavdelning	369	FALSE	1	FALSE							40909	1.09063	G-I	K31.9			Sjukdom i ventrikel/duodenum (skilt från missbildningar)
M	130.573	0.357734	1.02083	Operation	Moderklinik	370	FALSE	1	FALSE							40909	1.6	CVS	Q210	1	cardio	Kammarseptumdefekt	Q243	1	Infundibulär pulmonalisstenos	Q211
K	623.872	1.70924	0.601389	Akutmottagning	Vårdavdelning	371	FALSE	1	FALSE							40909	0.345886	Resp	J12.9			Pneumoni virusbetingad. Ospecifierad
M	2284.65	6.2593	7.00069	ULP/ Bleking sjh		372	TRUE	2	TRUE	FALSE	494.354	40909			960.172		7.3	Resp		1	onc	PNI Sepsis B-cells leukemi
M	2291.65	6.27849	2.74306	Annan IVA	Annat sjukhus	372	TRUE	2	FALSE	TRUE					0.00277778		3.91206	post op other	Z04.9	1	onc	Observation UNS, Postopvård UNS	A41.9		Använd ej (Svår sepsis/Septisk chock)	C96.9		Primär malign tumör i lymfoid, blodbildande och besläktad vävnad, ospecifierad
M	26.75	0.0732877	5.82292	Akutmottagning	Moderklinik	373	FALSE	1	FALSE							40909	0.8	Resp	P284			Apnéattacker UNS
M	4892.59	13.4044	1.02778	Operation	Moderklinik	374	FALSE	1	FALSE							40909	1.9	CVS	Q238	1	cardio		Q210		VSD	Q211
K	2160.22	5.91842	0.652083	Vårdavdelning	Vårdavdelning	375	TRUE	2	TRUE	FALSE	1396.78	40909			-35.3979		6.14628	Resp	J15.9			Pneumoni bakteriell UNS (vid svår sepsis/chock även R65.1/R57.2)
K	2528.97	6.92867	5.66944	Annat sjukhus	Vårdavdelning	375	TRUE	2	FALSE	TRUE					368.09		7.2287	Resp	J15.9			Pneumoni bakteriell UNS (vid svår sepsis/chock även R65.1/R57.2)
K	1250.66	3.42646	0.78125	Operation	Vårdavdelning	376	FALSE	1	FALSE							40909	0.406406	CVS	Q202	1	cardio	Dubbelt utflöde från vänster kammare	Q210		VSD
M	28.4326	0.0778976	4.13472	Vårdavdelning	Vårdavdelning	377	FALSE	1	FALSE							40909	0.632972	Resp	J12.1			RS pneumoni
K	739.883	2.02708	0.632639	Akutmottagning	Vårdavdelning	378	FALSE	1	FALSE							40909	0.782753	Resp	J46.9			Akut svår astma
M	3893.02	10.6658	1.55139	Vårdavdelning	Vårdavdelning	379	FALSE	1	FALSE							40909	0.920601	Neuro	A87.9			Meningit virus ospec.	R56.8		Kramper UNS
M	85.7333	0.234886	0.9125	Annat sjukhus	Vårdavdelning	380	FALSE	1	FALSE							40909	0.581837	Resp	J12.1			RS pneumoni
M	181.408	0.497007	2.2	Vårdavdelning	Vårdavdelning	381	FALSE	1	FALSE							40909	0.64815	Resp	J12.1			RS pneumoni
K	1.08333	0.00296804	6.3125	ULP/LKP		382	FALSE	1	FALSE							40909	24.8	Resp		1	cardio	PPHN
M	1311.76	3.59386	0.864583	Operation	Moderklinik	383	FALSE	1	FALSE							40909	1.2	GI	K565			adherensileus	N433
M	151.958	0.416324	0.486111	Akutmottagning	Moderklinik	384	FALSE	1	FALSE							40909	0.8	Injury	S099			Huvudskador UNS
K	8.70833	0.0238584	5.75	Operation	Vårdavdelning	385	TRUE	5	TRUE	FALSE	983.292	40909			-269.736		0.954611	CVS	Q251	1	cardio	Coarctatio Aorte	Q210		VSD
K	18.7778	0.051446	4.70139	Vårdavdelning	Vårdavdelning	385	TRUE	5	TRUE	TRUE					4.31944		1.35927	CVS	Q210			Kammarseptumdefekt
K	23.8854	0.0654395	4.59722	Vårdavdelning	Vårdavdelning	385	TRUE	5	TRUE	TRUE					0.40625		1.95013	Resp	J969			Resp insuff.	Q210		VSD	J969		Resp insuff.
K	203.156	0.556592	0.322917	Vårdavdelning	Vårdavdelning	385	TRUE	5	TRUE	TRUE					174.674		2.05378	CVS	Q210			Kammarseptumdefekt	I509		Hjärtinsufficiens, hjärtinkompensation UNS
K	209.812	0.574829	6.65972	Operation	Vårdavdelning	385	TRUE	5	FALSE	TRUE					6.33333		2.16217	CVS	Q210	1	cardio	Kammarseptumdefekt	Q220	1	pulmonlis valv atresi
K	124.708	0.341667	0.75	Operation	Moderklinik	386	FALSE	1	FALSE							40909	1.5	GI	P779			NEC hos nyfödd
M	85.5833	0.234475	1.86806	Operation	Moderklinik	387	FALSE	1	FALSE							40909	1.3	CVS	Q212	1	cardio	AVSD
K	2243.48	6.14653	3.11528	Annan IVA-Medicinsk indikation	Vårdavdelning	388	FALSE	1	FALSE							40909	17.7263	Resp	J969	1	onc	Resp insuff.	C959
K	686.579	1.88104	0.127083	Vårdavdelning	Vårdavdelning	389	FALSE	1	FALSE							40909	0.264219	Resp	J12.1			RS pneumoni
K	1.81944	0.00498478	0.972222	Annat sjukhus	Vårdavdelning	390	FALSE	1	FALSE							40909	3.87874	G-I	K92.9			Ospecificerad sjukdom i GI-organen
M	5659.65	15.5059	0.28125	Operation	Vårdavdelning	391	FALSE	1	FALSE							40909	0.574422	CVS	I429	1	Cardio	Kardiomyopati	I509		Hjärtinsufficiens, hjärtinkompensation UNS
M	2850.78	7.81034	0.71875	Vårdavdelning	Vårdavdelning	392	FALSE	1	FALSE							40909	0.411088	Misc	C80.9	1	onc	Malign tumör utan specificerad lokalisation
M	589.636	1.61544	0.7375	Operation	Vårdavdelning	393	FALSE	1	FALSE							40909	0.17464	Misc	Q79.9			Missbildning i muskel/skelett
K	4810.48	13.1794	0.208333	Vårdavdelning	Vårdavdelning	394	FALSE	1	FALSE							40909	0.924074	Neuro	R56.8			Kramper UNS
M	52.2326	0.143103	0.711806	Annat sjukhus	Vårdavdelning	395	FALSE	1	FALSE							40909	3.87874	Neuro	G00.9			Meningit bakteriell UNS (vid svår sepsis/chock även A41.9)
M	5142.57	14.0892	2.07222	Operation	Vårdavdelning	396	FALSE	1	FALSE							40909	5.47333	Misc	G12.9	1	neuro	Spinal muskelatrofi	M41.9		Skolios
K	74.7167	0.204703	2.81667	Vårdavdelning	Vårdavdelning	397	TRUE	3	TRUE	FALSE	1204.28	40909			-725.929		0.750912	Neuro	G00.9	1	neuro	Meningit bakteriell UNS (vid svår sepsis/chock även A41.9)	G91.9		Hydrocefalus
K	90.4681	0.247858	0.941667	Vårdavdelning	Vårdavdelning	397	TRUE	3	TRUE	TRUE					12.9347		1.42802	Neuro	G91.9	1	neuro	Hydrocefalus	P07.3		Andra underburna barn < 37 v.
K	119.469	0.327314	0.940278	Vårdavdelning	Vårdavdelning	397	TRUE	3	FALSE	TRUE					28.0597		0.416838	post op other	Z04.9	1	neuro	Observation UNS, Postopvård UNS			Hydrocefalus
M	150.524	0.412395	2.07639	Operation	Vårdavdelning	398	FALSE	1	FALSE							40909	0.854995	CVS	Q210			Kammarseptumdefekt
M	316.125	0.866096	5.41667	Annan IVA	Moderklinik	399	FALSE	1	FALSE							40909	8.1	Neuro	G009			Meningit bakteriell UNS (vid svår sepsis/chock även A41.9)
M	181.569	0.497451	1.02431	Operation	Vårdavdelning	400	FALSE	1	FALSE							40909	0.892574	CVS	Q210			Kammarseptumdefekt
M	12.7812	0.0350171	13.6875	Operation	Vårdavdelning	401	FALSE	1	FALSE							40909	1.36577	CVS	Q254	1	cardio	andra aorta missb	Q201	1	DORV	Q254
K	9.59375	0.0262842	4.03125	Neoavdelning	Moderklinik	402	FALSE	1	FALSE							40909	3.9	CVS	Q251	1	cardio	Coarctatio Aorte
M	3964.46	10.8615	1.08333	Annan IVA-Hemmahörande här	Vårdavdelning	403	FALSE	1	FALSE							40909	0.448987	Injury	S099			Huvudskador UNS
M	3.41667	0.00936073	5.04167	LUND		404	TRUE	3	TRUE	FALSE	1457.58	40909			-686.125		saknas	Resp	P24.0			MAS
M	8.00347	0.0219273	0.520833	Annan IVA	Annan IVA	404	TRUE	3	TRUE	TRUE					-0.454861		4.59681	Resp	P24.0			Mekoniumaspiration
M	24.3403	0.0666857	2.075	Annat sjukhus	Vårdavdelning	404	TRUE	3	FALSE	TRUE					15.816		49.325	Misc	P39.9			perinatal infektion
K	152.325	0.417329	2.32083	Vårdavdelning	Vårdavdelning	405	FALSE	1	FALSE							40909	1.13671	Resp	J96.9	1	Neuro	Resp insuff.	G91.9		Hydrocefalus	P07.2		Höggradigt underburet barn < 28 v.	P27.1		BPD (BronkoPulmonell Dysplasi)
K	4.73958	0.0129852	1.75347	Operation	Vårdavdelning	406	FALSE	1	FALSE							40909	0.406406	CVS	Q439	1	G-I	medf missb tarm ospec
M	3716.98	10.1835	0.322917	Akutmottagning	Vårdavdelning	407	FALSE	1	FALSE							40909	0.750912	Injury	S39.9			Trauma, ej huvudskada.
K	242.705	0.664945	1.04514	Operation	Moderklinik	408	FALSE	1	FALSE							40909	3.1	CVS	Q212	1	cardio	AVSD	Q233	1	Medfödd mitralisinsufficiens
K	179.708	0.492352	1.83333	Operation	Moderklinik	409	FALSE	1	FALSE							40909	2.8	CVS	Q213	1	cardio	Fallots Tetrad
M	87.6667	0.240183	0.822917	Akutmottagning	Moderklinik	411	FALSE	1	FALSE							40909	6.3	GI	K529			Gastroenterit och kolit. Ospecificerad.
M	639.576	1.75226	7.84028	Operation	Moderklinik	412	FALSE	1	FALSE							40909	3.4	CVS	Q230	1	cardio	Medfödd aortaklaffstenos	Q232	1	Medfödd mitralisstenos
M	2.80556	0.00768645	7.82986	BIVA		413	TRUE	2	TRUE	FALSE	731.194	40909			602.389		13.1	Resp	Q79.0	1	Genetic	CDH
M	10.6361	0.02914	10.8951	Förlossning	Annan IVA	413	TRUE	2	FALSE	TRUE					0.000694444		2.12183	Resp	Q79.0	1	Genetic	Diafragmabråck
M	1130.56	3.09743	0.916667	Operation	Vårdavdelning	414	FALSE	1	FALSE							40909	0.171705	CVS	Q251	1	cardio	Coarctatio Aorte
K	1221.15	3.34561	0.330556	Vårdavdelning	Vårdavdelning	415	FALSE	1	FALSE							40909	0.750912	Resp	J12.1			RS pneumoni	R56.8		Kramper UNS
M	5250.49	14.3849	1.09375	Operation	Vårdavdelning	416	FALSE	1	FALSE							40909	0.49634	Resp	J969			Resp insuff.
M	5127.8	14.0488	2.67083	Operation	Vårdavdelning	417	FALSE	1	FALSE							40909	3.4274	Misc	M41.9	1	Neuro	Skolios	G71.0		Muskeldystrofi UNS
M	1226.57	3.36046	1.03958	Operation	Vårdavdelning	418	TRUE	2	TRUE	FALSE	800.431	40909			376.097		3.68071	CVS	Q210			Kammarseptumdefekt
M	133.085	0.364616	1.38125	Operation	Vårdavdelning	418	TRUE	2	FALSE	TRUE					1.47569		0.406406	CVS	Q210			Kammarseptumdefekt
M	121.562	0.333048	1.08333	Operation	Moderklinik	419	FALSE	1	FALSE							40909	1.8	CVS	Q212	1	cardio	AVSD
M	2030.94	5.56421	0.5	Akutmottagning	Vårdavdelning	421	FALSE	1	FALSE							40909	0.990168	Injury	S09.9			Huvudskador UNS
M	687.316	1.88306	13.2667	Annat sjukhus	Vårdavdelning	422	FALSE	1	FALSE							40909	2.08946	G-I	K31.9			Sjukdom i ventrikel/duodenum (skilt från missbildningar)	j12.1		RS pneumoni	K92.2		Gastrointestinal blödning
M	255.521	0.700057	0.972222	Operation	Moderklinik	423	FALSE	1	FALSE							40909	1.3	CVS	Q210			Kammarseptumdefekt	Q211		förmaksseptum defekt	Q250
M	3.11458	0.00853311	0.336806	Annat sjukhus	Vårdavdelning	424	FALSE	1	FALSE							40909	1.9693	G-I	K92.9			Ospecificerad sjukdom i GI-organen	K56.7		Ileus. Ospecificerad
M	0.645833	0.00176941	1.25694	Operation	Moderklinik	425	FALSE	1	FALSE							40909	14.2	GI	Q793	1	G-I	Gastroschisis	P073		Andra underburna barn < 37 v.
K	848.728	2.32528	0.965972	Vårdavdelning	Vårdavdelning	427	FALSE	1	FALSE							40909	1.52359	G-I	K22.9			Sjukdom i esofagus (skilt från missbildningar)	j15.9		Pneumoni bakteriell. ospecificerad.
K	360.086	0.986537	0.335417	Annat sjukhus	Vårdavdelning	428	TRUE	2	TRUE	FALSE	417.914	40909			645.392		0.962948	Neuro	R56.8			Kramper UNS
K	362.229	0.992409	0.213889	Vårdavdelning	Vårdavdelning	428	TRUE	2	FALSE	TRUE					1.80764		1.00623	Neuro	R56.8			Kramper UNS
K	3549.49	9.72462	0.986111	Operation	Vårdavdelning	429	TRUE	2	TRUE	FALSE	1229.51	40909			-813.957		0.357753	CVS	Q211			Förmaksseptumdefekt
K	3567.73	9.7746	0.743056	Operation	Vårdavdelning	429	TRUE	2	FALSE	TRUE					17.2569		0.455438	CVS	Q211			Förmaksseptumdefekt
K	983.573	2.69472	7.02083	Operation	Moderklinik	430	FALSE	1	FALSE							40909	19.5	CVS	Q234	1	cardio	Hypoplastiskt VK syndrom
M	1.79167	0.00490868	13.6667	Operation	Vårdavdelning	431	TRUE	3	TRUE	FALSE	486.208	40909			177.198		1.1937	GI	Q399	1	metab	Esofagusatresi	E889	1	Ämnesomsättningsrubbningar (inborn error of metab)
M	65.8438	0.180394	15.7882	Vårdavdelning	Vårdavdelning	431	TRUE	3	TRUE	TRUE					50.3854		1.50437	Resp	J159	1	Genetic	Pneumoni bakteriell UNS (vid svår sepsis/chock även R65.1/R57.2)	Q899		Ospecificerad missbildning	J159		Pneumoni bakteriell UNS (vid svår sepsis/chock även R65.1/R57.2)
M	100.684	0.275847	10.9549	Vårdavdelning	Vårdavdelning	431	TRUE	3	FALSE	TRUE					19.0521		9.69355	GI	Q399	1	metab	Esofagusatresi	E349		Endokrin rubbning	Q399		Esofagusatresi
M	361.521	0.990468	1.04167	Operation	Moderklinik	432	FALSE	1	FALSE							40909	1.2	CVS	Q210	1	cardio	Kammarseptumdefekt	Q261	1	kvarstående vänstersidig övre hålven
M	15.4722	0.0423896	1.12847	Vårdavdelning	Vårdavdelning	434	FALSE	1	FALSE							40909	0.750912	Misc	A419			Använd ej (Svår sepsis/Septisk chock)
K	1943.03	5.32336	0.536489	Akutmottagning	Vårdavdelning	435	FALSE	1	FALSE							40909	3.60946	Misc	A41.9			Använd ej (Svår sepsis/Septisk chock)
K	57.8542	0.158505	0.576389	Annat sjukhus	Moderklinik	436	TRUE	2	TRUE	FALSE	1441.15	40909			-570.709		0.8	Resp	P289			Sjukdomstilltånd i andningsorganen hos nyfödd
K	143.688	0.393664	1.85417	Annan IVA	Moderklinik	436	TRUE	2	FALSE	TRUE					85.2569		7.9	Resp	J121			RS pneumoni
K	1332.62	3.65103	0.84375	Operation	Vårdavdelning	437	FALSE	1	FALSE							40909	13.8369	CVS	Q232	1	cardio	Medfödd mitralisstenos
M	1841.53	5.04528	1.89931	Operation	Moderklinik	438	FALSE	1	FALSE							40909	2	CVS	Q210			Kammarseptumdefekt
M	2.84722	0.00780061	4.52778	Vårdavdelning	Moderklinik	439	FALSE	1	FALSE							40909	0.8	CVS	Q203	1	cardio	TGA	Q251	1	Coarctatio aortae	Q210
M	0.6875	0.00188356	1.76389	Neoavdelning	Moderklinik	441	TRUE	3	TRUE	FALSE	617.312	40909			122.312		2.1	CVS	Q221	1	cardio	pulmonalis stenos	Q205	1	avsd	Q240
M	33.0625	0.0905822	2.45833	Akutmottagning	Moderklinik	441	TRUE	3	TRUE	TRUE					30.6111		1.6	CVS	Q213	1	cardio	Fallots Tetrad
M	36.8125	0.100856	6.66667	Vårdavdelning	Moderklinik	441	TRUE	3	FALSE	TRUE					1.29167		0.8	CVS	Q213	1	cardio	Fallots Tetrad	Q258	1		Q212
K	261.542	0.716553	1.16667	Operation	Moderklinik	442	FALSE	1	FALSE							40909	1.1	CVS	Q212	1	cardio	AVSD	Q223	1		Q250
K	5558.98	15.2301	0.493056	Akutmottagning	Vårdavdelning	443	FALSE	1	FALSE							40909	0.852873	Injury	T659			Förgiftning UNS
M	157.524	0.431573	5.12153	Operation	Vårdavdelning	444	FALSE	1	FALSE							40909	0.99237	CVS	Q212	1	cardio	AVSD
M	1.16667	0.00319635	10.3021	Vårdavdelning	Vårdavdelning	445	TRUE	2	TRUE	FALSE	998.833	40909			-27.4792		1.20501	CVS	Q203	1	cardio	TGA
M	24.7188	0.0677226	2.11458	Operation	Vårdavdelning	445	TRUE	2	FALSE	TRUE					13.25		14.8882	CVS	Q203	1	cardio	TGA							Q210			Q203			Q399		Esofagusatresi	Q203		Q649	Missbildning i urinorgan	Q203		Z949	Transplantationstillstånd
K	4050.69	11.0978	2	Annat sjukhus	Moderklinik	446	FALSE	1	FALSE							40909	4.5	Misc	E349	1	metab	Endokrin rubbning	E272		addisokris
M	5803.88	15.9011	0.540278	Vårdavdelning	Vårdavdelning	447	FALSE	1	FALSE							40909	0.952608	Neuro	R56.8			Kramper UNS
K	72.5104	0.198659	1.92708	Operation	Moderklinik	448	FALSE	1	FALSE							40909	0.8	CVS	Q210			Kammarseptumdefekt
K	112.562	0.30839	1.92361	Operation	Vårdavdelning	449	FALSE	1	FALSE							40909	0.7693	CVS	Q210			Kammarseptumdefekt	P293		Kvardröjande fetal cirkulation
M	750.562	2.05634	2.08333	Operation	Vårdavdelning	450	FALSE	1	FALSE							40909	0.795367	Resp	J386	1	resp	Cricoidstenos
M	5.40139	0.0147983	2.18472	Annat sjukhus	Vårdavdelning	451	FALSE	1	FALSE							40909	3.87874	CVS	Q27.9			Missbildning i perifera kärl
M	1287.52	3.52746	0.947917	Operation	Vårdavdelning	452	FALSE	1	FALSE							40909	0.657718	CVS	Q211			Förmaksseptumdefekt
K	2050.52	5.61787	0.960417	Vårdavdelning	Vårdavdelning	453	TRUE	2	TRUE	FALSE	1412.48	40909			-37.9479		1.47037	CVS	I15.9			sek HT ospec
K	2052.81	5.62414	5.75903	Vårdavdelning	Vårdavdelning	453	TRUE	2	FALSE	TRUE					1.32569		2.86862	Misc	D75.9			sjd i blod eller blodbildande organ ospec	E87.8		Andra elektrolyt och vätskerubbningar
K	1.88889	0.00517504	6.65278	Annat sjukhus	Moderklinik	454	FALSE	1	FALSE							40909	3.1	CVS	Q203	1	cardio	TGA
M	7.85417	0.0215183	2.80556	Operation	Vårdavdelning	455	FALSE	1	FALSE							40909	0.757348	CVS	Q203	1	cardio	TGA	Q210		VSD
M	5608.53	15.3658	0.272222	Vårdavdelning	Vårdavdelning	456	FALSE	1	FALSE							40909	0.123284	post op other	Z04.9			Observation UNS, Postopvård UNS	D36.9		Benign tumör utan specificerad lokalisation
K	2.54167	0.00696347	17.8958	Neoavdelning	Moderklinik	457	FALSE	1	FALSE							40909	76	Resp	J809			ARDS(Akut andningssviktsyndrom)
M	2185.73	5.9883	0.145139	Akutmottagning	Vårdavdelning	458	FALSE	1	FALSE							40909	2.79524	CVS	I499			Hjärtarytmi, ospecificerad
M	77.7479	0.213008	0.745139	Vårdavdelning	Vårdavdelning	459	FALSE	1	FALSE							40909	1.09663	Resp	J12.1			RS pneumoni
M	671.535	1.83982	0.944444	Operation	Vårdavdelning	460	FALSE	1	FALSE							40909	1.01307	CVS	Q251	1	cardio	Coarctatio Aorte
M	80.6979	0.22109	7.77431	Annan IVA	Moderklinik	461	FALSE	1	FALSE							40909	5.9	Neuro	R568			Kramper UNS
M	155.656	0.426455	5.17708	Vårdavdelning	Vårdavdelning	462	FALSE	1	FALSE							40909	19.0348	CVS	Q213	1	cardio	Fallots Tetrad	N179		Akut njursvikt
M	5097.63	13.9661	0.861111	Operation	Moderklinik	463	FALSE	1	FALSE							40909	1.3	CVS	Q210	1	cardio	Kammarseptumdefekt	Q243	1	Infundibulär pulmonalisstenos	I351
M	130.576	0.357744	1.91667	Operation	Vårdavdelning	464	TRUE	2	TRUE	FALSE	725.424	40909			-239.913		0.515499	CVS	Q210			Kammarseptumdefekt
M	134.497	0.368484	3.96181	Vårdavdelning	Vårdavdelning	464	TRUE	2	FALSE	TRUE					2.00347		1.82286	Resp	J969			Resp insuff.	Q210		VSD
M	66.6563	0.18262	1.73958	Vårdavdelning	Moderklinik	465	FALSE	1	FALSE							40909	2.1	CVS	Q210			Kammarseptumdefekt	Q211		förmaksseptum defekt
K	5313.8	14.5584	0.864583	Vårdavdelning	Vårdavdelning	466	FALSE	1	FALSE							40909	2.79524	Resp	J159			Pneumoni bakteriell UNS (vid svår sepsis/chock även R65.1/R57.2)
M	5436.62	14.8948	0.934028	Operation	Vårdavdelning	467	FALSE	1	FALSE							40909	0.530575	CVS	Q253	1	cardio	Aorta stenos
M	106.542	0.291895	0.927083	Operation	Moderklinik	468	FALSE	1	FALSE							40909	2.2	CVS	Q210			Kammarseptumdefekt
K	1475.67	4.04292	0.114583	Operation	Vårdavdelning	469	FALSE	1	FALSE							40909	1.02183	Resp	J690			Aspirationspneumonit pga maginnehåll/föda
K	1366.5	3.74384	0.9375	Operation	Moderklinik	470	FALSE	1	FALSE							40909	1.4	CVS	Q211			Förmaksseptumdefekt
K	15.6181	0.0427892	1.97222	Operation	Vårdavdelning	471	FALSE	1	FALSE							40909	0.594874	CVS	Q262	1	cardio	TAPVS							Q649		Missbildning i urinorgan
M	4238.25	11.6116	1.22917	Akutmottagning	Vårdavdelning	472	FALSE	1	FALSE							40909	0.750912	Neuro	G009			Meningit bakteriell UNS (vid svår sepsis/chock även A41.9)	R568		Kramper UNS
M	0.645833	0.00176941	0.833333	Vårdavdelning	Vårdavdelning	473	TRUE	2	TRUE	FALSE	774.354	40909			108.167		2.25759	CVS	I499			Hjärtarytmi, ospecificerad
M	4.92708	0.0134989	2.67708	Operation	Vårdavdelning	473	TRUE	2	FALSE	TRUE					3.44792		2.59574	CVS	I499			Hjärtarytmi, ospecificerad							Q210
M	3450.4	9.45314	3.35417	Vårdavdelning	Vårdavdelning	474	TRUE	8	TRUE	FALSE	1022.6	40909			-255.208		0.677594	Misc	E878	1	G-I	Andra elektrolyt och vätskerubbningar	J969		Resp insuff.	K769		Leversjd ospecif
M	3475.63	9.52228	12.9931	Vårdavdelning	Vårdavdelning	474	TRUE	8	TRUE	TRUE					21.8819		1.17301	Misc	E878	1	G-I	Andra elektrolyt och vätskerubbningar	K769		Leversjd ospecif
M	3531.4	9.67506	14.1111	Annan IVA-Hemmahörande här	Vårdavdelning	474	TRUE	8	TRUE	TRUE					42.7708		1.58377	GI	N179	1	G-I	Akut njursvikt	E878		Andra elektrolyt och vätskerubbningar	N179		Akut njursvikt
M	3586.42	9.8258	0.173611	Vårdavdelning	Vårdavdelning	474	TRUE	8	TRUE	TRUE					40.9097		2.41141	Resp	J969	1	G-I	Resp insuff.	Z949		Transplantationstillstånd
M	3637.52	9.96581	0.21875	Operation	Vårdavdelning	474	TRUE	8	TRUE	TRUE					50.9306		2.32002	Postop other	T810	1	G-I	Blödning, oavsett lokalisation, post op UNS	Z949		Transplantationstillstånd
M	3656.61	10.0181	27.9688	Operation	Vårdavdelning	474	TRUE	8	TRUE	TRUE					18.875		3.44843	Misc	Z949	1	G-I	Transplantationstillstånd
M	3687.26	10.1021	1.22153	Vårdavdelning	Vårdavdelning	474	TRUE	8	TRUE	TRUE					2.67431		5.17298	Misc	I159	1	G-I	sek HT ospec	Z949		Transplantationstillstånd
M	3733.57	10.229	0.924306	Operation	Vårdavdelning	474	TRUE	8	FALSE	TRUE					45.0896		7.83238	Postop other	T889	1	G-I	Övriga postoperativa komplikationer UNS	I159		sek hypertoni ospec	T889		Övriga postoperativa komplikationer UNS
K	1904.28	5.21722	1.30208	Annat sjukhus	Moderklinik	475	FALSE	1	FALSE							40909	2.1	CVS	I159			sek HT ospec
K	38.6736	0.105955	2.93194	Vårdavdelning	Vårdavdelning	476	FALSE	1	FALSE							40909	8.47222	Resp	J12.9			Pneumoni virusbetingad. Ospecifierad
M	414.531	1.1357	1.05903	Operation	Vårdavdelning	477	FALSE	1	FALSE							40909	96.5927	CVS	Q211			Förmaksseptumdefekt
K	175.58	0.481041	1.99306	Operation	Vårdavdelning	478	FALSE	1	FALSE							40909	1.65028	CVS	Q212	1	cardio	AVSD
K	284.958	0.780708	1.47917	Annan IVA	Annat sjukhus	479	FALSE	1	FALSE							40909	6	Neuro	G009			Meningit bakteriell UNS (vid svår sepsis/chock även A41.9)
K	503.479	1.37939	0.999306	Operation	Vårdavdelning	480	TRUE	3	TRUE	FALSE	718.521	40909			650.042		0.487446	Misc	Q189			Missbildning i ansikte/hals	Q359
K	582.396	1.59561	0.461806	Akutmottagning	Vårdavdelning	480	TRUE	3	TRUE	TRUE					77.9174		0.373041	Neuro	R568	1	neuro	Kramper UNS	G409		EP
K	780.417	2.13813	0.329861	Akutmottagning	Vårdavdelning	480	TRUE	3	FALSE	TRUE					197.559		1.02432	Resp	J969	1	Neuro	Resp insuff.	G409		EP	J969		Resp insuff.
K	2230.51	6.11099	11.9722	Vårdavdelning	Vårdavdelning	481	FALSE	1	FALSE							40909	3.77598	Neuro	G00.9			Meningit bakteriell UNS (vid svår sepsis/chock även A41.9)
M	1475.6	4.04275	1.05556	Operation	Moderklinik	482	FALSE	1	FALSE							40909	1.7	CVS	Q222	1	cardio	pulmonalis insuff	Q213	1	TOF
K	1340.55	3.67274	3.95139	Annat sjukhus	Vårdavdelning	483	FALSE	1	FALSE							40909	5.5922	G-I	K92.9			Ospecificerad sjukdom i GI-organen
M	5823.19	15.9539	2.44792	Akutmottagning	Vårdavdelning	484	FALSE	1	FALSE							40909	3.41441	Misc	E878			Andra elektrolyt och vätskerubbningar
M	132.01	0.361672	0.239583	Operation	Moderklinik	485	FALSE	1	FALSE							40909	0.3	GI	K561			Invagination
M	3317.74	9.0897	0.850694	Operation	Moderklinik	486	FALSE	1	FALSE							40909	1.4	CVS	Q213	1	cardio	Fallots Tetrad
M	6.01181	0.0164707	3.85486	Vårdavdelning	Vårdavdelning	487	FALSE	1	FALSE							40909	8.05326	G-I	K22.9			Sjukdom i esofagus (skilt från missbildningar)
K	9.18056	0.0251522	9.25694	Annan IVA-Medicinsk indikation	Vårdavdelning	488	TRUE	2	TRUE	FALSE	1092.82	40909			78.3139		1.12386	CVS	Q251	1	cardio	Coarctatio Aorte
K	498.729	1.36638	1.75347	Operation	Vårdavdelning	488	TRUE	2	FALSE	TRUE					480.292		11.8805	CVS	Q210			Kammarseptumdefekt
K	82.4896	0.225999	1.125	Operation	Moderklinik	489	FALSE	1	FALSE							40909	2.5	CVS	Q210			Kammarseptumdefekt	Q211		förmaksseptum defekt
M	893.503	2.44795	0.972917	Operation	Vårdavdelning	490	FALSE	1	FALSE							40909	0.534199	CVS	Q210			Kammarseptumdefekt
K	58.4375	0.160103	1.06111	Operation	Vårdavdelning	491	FALSE	1	FALSE							40909	1.84291	CVS	Q250			öppetstående Ductus arteriosus	Q210		VSD
M	8.78472	0.0240677	0.934028	Operation	Vårdavdelning	492	TRUE	2	TRUE	FALSE	943.215	40909			53.2861		0.682554	CVS	Q251	1	cardio	Coarctatio Aorte	Q210		VSD	Q251			Q369
M	100.76	0.276056	5.87153	Operation	Vårdavdelning	492	TRUE	2	FALSE	TRUE					91.0417		3.78923	CVS	Q210	1	cardio	Kammarseptumdefekt	Q251	1	Coarctatio aortae				Q221
M	465.917	1.27649	0.384722	Vårdavdelning	Vårdavdelning	493	FALSE	1	FALSE							40909	0.411088	post op other	Z04.9			Observation UNS, Postopvård UNS
M	47.0556	0.128919	0.4375	Annat sjukhus	Moderklinik	494	FALSE	1	FALSE							40909	0.8	Injury	S060			Hjärnskakning. Commotio cerebri	S064			W1999
M	3462.03	9.485	0.477083	Vårdavdelning	Vårdavdelning	495	FALSE	1	FALSE							40909	1.12848	Injury	T65.9			Förgiftning UNS
K	673.389	1.8449	0.569444	Vårdavdelning	Vårdavdelning	496	FALSE	1	FALSE							40909	2.97639	G-I	K52.9			Gastroenterit och kolit. Ospecificerad.
M	83.0243	0.227464	5.28503	Akutmottagning	Vårdavdelning	497	FALSE	1	FALSE							40909	0.832527	Resp	J12.9			Pneumoni virusbetingad. Ospecifierad
M	3.89931	0.010683	7.72222	Annat Sjukhus-Medicinsk indikation	Vårdavdelning	498	FALSE	1	FALSE							40909	14.366	Resp	P219			Asfyxi vid förlossningen. Ospecificerad	D696			P219		Asfyxi vid förlossningen. Ospecificerad
K	527.493	1.44519	1.04861	Operation	Vårdavdelning	499	TRUE	2	TRUE	FALSE	1458.51	40909			-897.128		0.406406	CVS	Q204	1	cardio	Dubbelt inflöde till kammare
K	1547.57	4.23993	3.05556	Operation	Vårdavdelning	499	TRUE	2	FALSE	TRUE					1019.03		1.18144	CVS	Q204	1	cardio	Dubbelt inflöde till kammare
K	109.135	0.299001	1.46875	Vårdavdelning	Moderklinik	500	TRUE	2	TRUE	FALSE	806.865	40909			-371.493		0.4	Neuro	Q300	1	cardio	Koanalatresi	Q213	1	TOF
K	175.583	0.48105	1.01389	Operation	Moderklinik	500	TRUE	2	FALSE	TRUE					64.9792		2.8	CVS	Q213	1	cardio	Fallots Tetrad
K	5493.46	15.0506	1.11111	Akutmottagning	Vårdavdelning	501	FALSE	1	FALSE							40909	0.750912	Neuro	G009			Meningit bakteriell UNS (vid svår sepsis/chock även A41.9)							Q212			Q212			Q221			Q212		Q254		Q212		Q559	Missbildning i manliga könsorgan	Q212
M	0.289583	0.000793379	2.18958	Annat sjukhus	Annan IVA	502	TRUE	2	TRUE	FALSE	802.71	40909			105.72		2.49443	CVS	Q20.9			Missbildning av kamrar/förbindelser UNS
M	2.44444	0.00669711	3.09028	Annat sjukhus	Moderklinik	502	TRUE	2	FALSE	TRUE					-0.0347222		0.8	CVS	Q203	1	cardio	TGA	Q211		förmaksseptum defekt
K	5011.6	13.7304	0.145833	Akutmottagning	Vårdavdelning	503	FALSE	1	FALSE							40909	0.750912	Injury	T659			Förgiftning UNS
M	0.520833	0.00142694	3.09375	Neoavdelning	Moderklinik	504	FALSE	1	FALSE							40909	0.8	GI	Q793	1	Genetic	Gastroschisis
M	374.365	1.02566	1.125	Annan IVA	Moderklinik	505	TRUE	2	TRUE	FALSE	1403.64	40909			-380.25		3.9	Neuro	R568			Kramper UNS
M	378.493	1.03697	11.1319	Vårdavdelning	Annat sjukhus	505	TRUE	2	FALSE	TRUE					3.00347		0.8	Neuro	R568			Kramper UNS	P219		Asfyxi vid förlossningen. Ospecificerad	G409
K	6.87917	0.018847	3.81181	Annat sjukhus	Vårdavdelning	506	FALSE	1	FALSE								27.9313	Neuro	I67.9	1	Neuro	Cerebrovaskulär sjd ICBlödn pga AV missbildn
K	3009.33	8.24474	1.30139	Akutmottagning	Vårdavdelning	507	FALSE	1	FALSE							40909	9.72378	Misc	E14.1	1	metab	Diabetes med ketoacidos, DKA
M	105.59	0.289288	1.85417	Operation	Moderklinik	508	FALSE	1	FALSE							40909	1.8	CVS	Q213	1	cardio	Fallots Tetrad
M	7.68958	0.0210674	0.734028	Vårdavdelning	Vårdavdelning	509	TRUE	2	TRUE	FALSE	879.31	40909			340.245		0.153989	CVS	Q23.9	1	cardio	Missbildning av aorta/mitralisklaff UNS
M	8.5625	0.0234589	1.90625	Annat sjukhus	Moderklinik	509	TRUE	2	FALSE	TRUE					0.138889		0.3	CVS	Q251	1	cardio	Coarctatio Aorte
K	5712.67	15.6511	0.916667	Operation	Moderklinik	510	FALSE	1	FALSE							40909	1.7	CVS	Q221	1	cardio	pulmonalis stenos	Q222	1		Q213		Fallot Tetrad
M	76.8958	0.210674	3.77083	Akutmottagning	Moderklinik	511	FALSE	1	FALSE							40909	12.5	injury	T751			Drunkning
K	39.8653	0.10922	3.60833	Akutmottagning	Vårdavdelning	512	FALSE	1	FALSE							40909	0.750912	Resp	J06.9			Övre luftvägsinfektion, akut UNS
K	95.591	0.261893	6.92292	Operation	Moderklinik	513	FALSE	1	FALSE							40909	1.8	CVS	Q212	1	cardio	AVSD	Q208	1		Q211
M	103.583	0.28379	1.00347	Operation	Vårdavdelning	514	FALSE	1	FALSE							40909	0.406406	CVS	Q211			Förmaksseptumdefekt
M	830.275	2.27473	1.24792	Annat sjukhus	Annat sjukhus	515	FALSE	1	FALSE							40909	0.236384	Resp	J46.9			Akut svår astma
K	508.571	1.39334	0.366667	Akutmottagning	Vårdavdelning	516	FALSE	1	FALSE							40909	0.990168	Neuro	R56.8			Kramper UNS
M	24.0458	0.065879	1.59861	Vårdavdelning	Vårdavdelning	517	FALSE	1	FALSE							40909	6.14363	Neuro	G04.9			Encephalit	j96.9		Respiratorisk insufficiens. Ospecificerad.
K	697.771	1.9117	2.70833	Operation	Moderklinik	518	TRUE	4	TRUE	FALSE	521.229	40909			389.126		1.8	CVS	Q212	1	cardio	AVSD
M	227.167	0.622374	2.33264	Vårdavdelning	Vårdavdelning	518	TRUE	4	TRUE	TRUE					-232.312		9.90972	Misc	C969	1	onc	Primär malign tumör i lymfoid, blodbildande och besläktad vävnad, ospecifierad	G419
M	291.66	0.799068	8.81944	Annan IVA-Medicinsk indikation	Annan IVA-Medicinsk indikation	518	TRUE	4	TRUE	TRUE					62.1604		16.506	Misc	D849	1	Immune	Immunbrist, ospecificerad	J969		Resp insuff.
M	313.576	0.859113	0.902778	Vårdavdelning	Vårdavdelning	518	TRUE	4	FALSE	TRUE					13.0972		24.2053	Misc	D849	1	Immune	Immunbrist, ospecificerad	J969		Resp insuff.
K	5.65625	0.0154966	0.854167	Operation	Moderklinik	519	FALSE	1	FALSE							40909	3.3	CVS	Q221	1	cardio	pulmonalis stenos
M	27.4167	0.0751142	8.09375	Vårdavdelning	Vårdavdelning	520	FALSE	1	FALSE							40909	18.7872	Resp	J121			RS pneumoni
K	1728.55	4.73576	0.947917	Operation	Moderklinik	521	FALSE	1	FALSE							40909	1.8	CVS	Q210			Kammarseptumdefekt
M	77.8194	0.213204	2.64583	Neoavdelning	Moderklinik	522	FALSE	1	FALSE							40909	1.5	Neuro	G409			EP ospec	R568		Kramper UNS
M	1.10972	0.00304033	0.306944	Annat sjukhus	Annan IVA	523	TRUE	3	TRUE	FALSE	833.89	40909			513.644		19.9639	Resp	Q79.0	1	Genetic	Diafragmabråck	P24.0		Mekoniumaspiration
M	1.35417	0.00371005	16.9792	BIVA/Sachska	BIVA	523	TRUE	3	TRUE	TRUE					-0.0625		saknas	Resp	Q79.0	1	Genetic	MAS CDH
M	18.3771	0.0503482	34.0736	Annan IVA	Vårdavdelning	523	TRUE	3	FALSE	TRUE					0.04375		7.76515	Resp	Q79.0	1	Genetic	Diafragmabråck	P24.0		Mekoniumaspiration
K	28.6875	0.0785959	12.9062	Operation	Vårdavdelning	524	FALSE	1	FALSE							40909	1.61566	CVS	Q200	1	cardio	Truncus communis
K	343.556	0.941248	2.05903	Annat sjukhus	Moderklinik	525	FALSE	1	FALSE							40909	0.9	Neuro	R568			Kramper UNS
K	194.688	0.53339	0.138889	Operation	Moderklinik	528	FALSE	1	FALSE							40909	2.1	GI	K561			Invagination
K	3635.52	9.96032	0.983333	Vårdavdelning	Vårdavdelning	529	FALSE	1	FALSE							40909	2.50848	Misc	E14.1	1	endocrine	Diabetes med ketoacidos, DKA
K	2660.59	7.28928	0.181944	Akutmottagning	Vårdavdelning	530	FALSE	1	FALSE							40909	5.45445	Injury	S09.9			Huvudskador UNS
M	0.395833	0.00108447	22.2035	Operation	Vårdavdelning	531	FALSE	1	FALSE							40909	3.0044	Resp	Q79.0	1	Genetic	Diafragmabråck	I27.8		Sekundär pulmonell hypertension
K	473.889	1.29833	0.8125	Akutmottagning	Vårdavdelning	532	FALSE	1	FALSE							40909	7.43909	Misc	E14.1	1	endocrine	Diabetes med ketoacidos, DKA
M	1922.46	5.26701	0.454861	Vårdavdelning	Vårdavdelning	533	FALSE	1	FALSE							40909	1.60345	Neuro	S099			Huvudskador UNS	D689		Koagulationsrubbning, ospec.
M	5700.9	15.6189	0.541667	Akutmottagning	Vårdavdelning	534	FALSE	1	FALSE							40909	1.90969	Injury	T659			Förgiftning UNS
K	3660.62	10.0291	1.02778	Operation	Moderklinik	535	FALSE	1	FALSE							40909	1.3	CVS	Q230	1	cardio	Medfödd aortaklaffstenos
M	502.653	1.37713	1.13889	Vårdavdelning	Vårdavdelning	536	FALSE	1	FALSE							40909	1.39414	Neuro	G00.9			Meningit bakteriell UNS (vid svår sepsis/chock även A41.9)
M	62.1146	0.170177	1.40764	Annat sjukhus	Annat sjukhus	537	FALSE	1	FALSE							40909	1.6	Resp	J121			RS pneumoni
M	6.67708	0.0182934	1.82292	Annan IVA	Moderklinik	538	FALSE	1	FALSE							40909	0.3	CVS	Q251	1	cardio	Coarctatio Aorte
M	161.542	0.44258	0.979167	Operation	Moderklinik	539	FALSE	1	FALSE							40909	2.7	CVS	Q213	1	cardio	Fallots Tetrad	Q211		förmaksseptum defekt
M	53.8278	0.147473	1.60347	Vårdavdelning	Vårdavdelning	540	FALSE	1	FALSE							40909	0.227284	Resp	J12.1			RS pneumoni
M	159.646	0.437386	0.989583	Operation	Moderklinik	541	FALSE	1	FALSE							40909	0.3	GI	K567			Ileus. Ospecificerad	K439			K429
M	0.671528	0.0018398	0.338194	Annat sjukhus	Annan IVA	542	TRUE	4	TRUE	FALSE	951.328	40909			-429.964		8.38577	CVS	Q24.9	1	cardio	Hjärtmissbildning UNS
M	0.897222	0.00245814	0.686111	BIVA		542	TRUE	4	TRUE	TRUE					-0.1125		saknas	CVS		1	cardio	TAPVR
M	1.92708	0.00527968	16.6563	Operation	Annat sjukhus	542	TRUE	4	TRUE	TRUE					0.34375		7.5	CVS	Q262	1	cardio	TAPVS	Q211		förmaksseptum defekt	Q250
M	18.7243	0.0512995	5.94792	Annat sjukhus	Vårdavdelning	542	TRUE	4	FALSE	TRUE					0.140972		3.51279	CVS	Q24.9	1	cardio	Hjärtmissbildning UNS	j96.9		Respiratorisk insufficiens. Ospecificerad.
M	5.42361	0.0148592	0.347222	Vårdavdelning	Vårdavdelning	543	TRUE	2	TRUE	FALSE	1385.58	40909			-458.249		1.33721	GI	Q399			Esofagusatresi
M	24.4792	0.0670662	4.16667	Operation	Vårdavdelning	543	TRUE	2	FALSE	TRUE					18.7083		3.62721	GI	Q399			Esofagusatresi	J969		Resp insuff.	J969		Resp insuff.	J459
M	1.58611	0.00434551	1.30972	Vårdavdelning	Vårdavdelning	544	FALSE	1	FALSE							40909	2.24702	G-I	P75.9			Mekoniumileus
K	3640.21	9.97317	1.30208	Vårdavdelning	Moderklinik	545	TRUE	2	TRUE	FALSE	1000.79	40909			218.312		0.9	Neuro	R568	1	cardio	Kramper UNS			Kardiomyopati
K	4033.58	11.0509	1.10764	Vårdavdelning	Moderklinik	545	TRUE	2	FALSE	TRUE					392.069		6.6	CVS	I429	1	Cardio	Kardiomyopati	G713			E889		Ämnesomsättningsrubbningar (inborn error of metab)
M	0.995139	0.00272641	6.50486	Förlossning	Vårdavdelning	546	FALSE	1	FALSE							40909	1.71729	Neuro	Q05.9	1	Neuro	MMC
M	1341.86	3.67633	0.625	Akutmottagning	Vårdavdelning	547	FALSE	1	FALSE							40909	0.711267	Neuro	R568			Kramper UNS
K	22.2083	0.0608447	2.29167	Annat sjukhus	Moderklinik	548	FALSE	1	FALSE							40909	37.5	CVS	I499			Hjärtarytmi, ospecificerad	K729		Leversvikt, ospecificerad
M	4715.72	12.9198	0.779167	Operation	Vårdavdelning	549	FALSE	1	FALSE							40909	2.14867	Misc	M41.9	1	Neuro	Skolios	G12.9		Spinal muskelatrofi
M	2891.59	7.92217	0.857639	Operation	Vårdavdelning	550	FALSE	1	FALSE							40909	0.8991	CVS	Q220	1	cardio	pulmonalis atresi
K	5246.83	14.3749	0.597222	Akutmottagning	Vårdavdelning	551	TRUE	2	TRUE	FALSE	1315.17	40909			-870.622		0.804721	Injury	X8499			Självmordsförsök ej spec metod
K	5355.11	14.6715	0.388889	Akutmottagning	Vårdavdelning	551	TRUE	2	FALSE	TRUE					107.691		0.862353	Injur	T659			Förgiftning UNS
K	43.5625	0.119349	2.97917	Operation	Annat sjukhus	552	FALSE	1	FALSE							40909	3.2	CVS	Q250			öppetstående Ductus arteriosus	Q211		förmaksseptum defekt
M	3411.59	9.34683	0.333333	Akutmottagning	Vårdavdelning	553	TRUE	2	TRUE	FALSE	498.406	40909			519.052		0.406406	Resp	J050			Pseudokrupp
M	3418.51	9.36578	0.15625	Operation	Vårdavdelning	553	TRUE	2	FALSE	TRUE					6.58333		0.750912	Resp	J969			Resp insuff.
M	102.516	0.280866	1.00486	Vårdavdelning	Vårdavdelning	554	FALSE	1	FALSE							40909	0.184266	Resp	J12.1			RS pneumoni
K	1005.45	2.75465	0.100694	Akutmottagning	Vårdavdelning	555	FALSE	1	FALSE							40909	3.87874	Injury	S099			Huvudskador UNS
M	134.708	0.369064	4.83333	Annat sjukhus	Annat sjukhus	556	TRUE	2	TRUE	FALSE			167.292	161.38	-359.84		1	Resp	A499			bakterie inf ospec	A047			G409
M	139.979	0.383505	0.638889	Annat sjukhus	Moderklinik	556	TRUE	2	FALSE	TRUE				161.382	0.4375		4.5	Resp	J969			Resp insuff.
K	754.688	2.06764	4.8125	Operation	Moderklinik	557	FALSE	1	FALSE							40909	1.1	CVS	Q244	1	cardio	sub aortic stenosi
M	33.6563	0.0922089	0.899306	Annat sjukhus	Moderklinik	558	TRUE	2	TRUE	FALSE	1415.34	40909			-189.844		0.2	Resp	J121			RS pneumoni
M	34.8958	0.095605	2.70833	Vårdavdelning	Moderklinik	558	TRUE	2	FALSE	TRUE					0.340278		0.2	Resp	J121			RS pneumoni
M	229.67	0.629233	1.89861	Annat sjukhus	Vårdavdelning	559	FALSE	1	FALSE							40909	9.36932	G-I	K52.9			Gastroenterit och kolit. Ospecificerad.	E87.8		Andra elektrolyt och vätskerubbningar
M	1153.7	3.16081	0.0638889	0	Vårdavdelning	560	FALSE	1	FALSE							40909	0.569362	Misc	C80.9	1	onc	Malign tumör utan specificerad lokalisation
M	110.583	0.302968	0.854167	Operation	Moderklinik	561	FALSE	1	FALSE							40909	1.8	CVS	Q212	1	cardio	AVSD	Q211		förmaksseptum defekt	Q250
K	2007.9	5.50108	1.60417	Operation	Moderklinik	562	TRUE	2	TRUE	FALSE	428.104	40909			28.4583		0.3	Resp	J948	1	G-I	andra spec pleurala sjd	I822		embli och trombos i vena cava	Q419		medfödd atresi/stenos/avsaknad av TT
K	2018.49	5.53011	3.09375	Vårdavdelning	Moderklinik	562	TRUE	2	FALSE	TRUE					8.98958		3.4	CVS	I159	1	G-I	sek HT ospec	Q411		jejunumatresi	Q419
K	4703.7	12.8868	0.90625	Operation	Moderklinik	563	FALSE	1	FALSE							40909	0.7	Misc	D369			Benign tumör utan specificerad lokalisation
K	837.521	2.29458	0.920139	Operation	Vårdavdelning	564	FALSE	1	FALSE							40909	0.390364	CVS	Q211			Förmaksseptumdefekt
M	5590.77	15.3172	0.826389	Operation	Vårdavdelning	565	FALSE	1	FALSE							40909	0.578884	CVS	Q230	1	cardio	Medfödd aortaklaffstenos	Q231	1		Q230
M	0.666667	0.00182648	1.95833	Neoavdelning	Moderklinik	566	TRUE	3	TRUE	FALSE	863.333	40909			-405.931		0.8	CVS	Q228	1			Q226	1		Q210
M	20.4792	0.0561073	1.95139	Operation	Moderklinik	566	TRUE	3	TRUE	TRUE					17.8542		1.2	CVS	Q224	1	cardio	Medfödd trikuspidalisstenos	Q210		VSD	Q211
M	189.771	0.51992	0.722222	Operation	Moderklinik	566	TRUE	3	FALSE	TRUE					167.34		1.4	CVS	Q224	1	cardio	Medfödd trikuspidalisstenos	Q210		VSD
M	0.604167	0.00165525	3.88194	Neoavdelning	Moderklinik	567	FALSE	1	FALSE							40909	12.4	CVS	I519			hjärt sjd ospec
K	175.51	0.48085	2.07292	Operation	Vårdavdelning	568	FALSE	1	FALSE							40909	1.43593	CVS	Q212	1	cardio	AVSD
M	4268.63	11.6949	1.84792	Vårdavdelning	Vårdavdelning	569	FALSE	1	FALSE							40909	1.48704	Misc	E14.1	1	endocrine	Diabetes med ketoacidos, DKA
M	85.4653	0.234151	4.16667	Operation	Vårdavdelning	570	TRUE	2	TRUE	FALSE	1165.53	40909			260.985		0.107249	Misc	Q189	1	Genetic	Missbildning i ansikte/hals	Q999		Kromosomavvikelse	Q999		Kromosomavvikelse	Q258
M	792.601	2.17151	0.190972	Operation	Vårdavdelning	570	TRUE	2	FALSE	TRUE					702.969		1.42802	GI	K929	1	genetic	Ospecificerad sjukdom i GI-organen	Q999		Kromosomavvikelse
M	3.78819	0.0103786	6.98958	Annat sjukhus	Vårdavdelning	571	FALSE	1	FALSE							40909	0.832527	Misc	D68.9			Koagulationsrubbning, ospec.
M	44.7875	0.122705	3.03472	Annat sjukhus	Annat sjukhus	572	TRUE	3	TRUE	FALSE			57.2125	26.13	-1073.99		0.750912	G-I	N18.9	1	renal	Njursvikt, kronisk
M	59.6215	0.163347	7.02708	Annat sjukhus	Annat sjukhus	572	TRUE	3	TRUE	TRUE				35.3514	11.7993		28.9466	G-I	N18.9	1	renal	Njursvikt, kronisk
M	72.6056	0.198919	3.26181	Annat sjukhus	Annat sjukhus	572	TRUE	3	FALSE	TRUE				26.1326	5.95694		12.8893	G-I	N18.9	1	renal	Njursvikt, kronisk	j96.9		Respiratorisk insufficiens. Ospecificerad.
K	68.4722	0.187595	1.05556	Operation	Moderklinik	573	FALSE	1	FALSE							40909	1.6	CVS	Q210			Kammarseptumdefekt
K	97.3333	0.266667	46.55	Annan IVA	Avliden	574	FALSE	1	FALSE								3.9	Resp	Q349	1	resp	Missbildning i andningsorgan
M	779.538	2.13572	1.24306	Operation	Moderklinik	575	FALSE	1	FALSE							40909	1.8	CVS	Q210			Kammarseptumdefekt
M	14.4306	0.0395358	7.29167	Annat sjukhus	Annat sjukhus	576	FALSE	1	FALSE							40909	1.41694	Neuro	G00.9			Meningit bakteriell UNS (vid svår sepsis/chock även A41.9)	R56.8		Kramper UNS
M	0.628472	0.00172184	0.395833	Vårdavdelning	Annan IVA	578	TRUE	11	TRUE	FALSE			650.372	135.19	-66.0938		14.1568	Resp	Q79.0	1	Genetic	Diafragmabråck
M	0.916667	0.00251142	14.2292	BIVA		578	TRUE	11	TRUE	TRUE					-0.107639		saknas	Resp	Q79.0	1	Genetic	CDH
M	15.1542	0.0415183	63.3285	Annan IVA	Vårdavdelning	578	TRUE	11	TRUE	TRUE					0.00833333		2.83795	Resp	Q79.0	1	Genetic	Diafragmabråck
M	82.5368	0.226128	2.94583	Vårdavdelning	Vårdavdelning	578	TRUE	11	TRUE	TRUE					4.05417		25.1191	Resp	Q79.0	1	Genetic	Diafragmabråck
M	88.2924	0.241897	4.26667	Vårdavdelning	Vårdavdelning	578	TRUE	11	TRUE	TRUE					2.80972		13.3189	Resp	Q79.0	1	Genetic	Diafragmabråck
M	114.822	0.314581	16.6917	Vårdavdelning	Vårdavdelning	578	TRUE	11	TRUE	TRUE					22.2632		0.750912	post op other	Z04.9	1	Genetic	Observation UNS, Postopvård UNS	Q79.0	1	Diafragmabråck
M	148.768	0.407584	13.6597	Vårdavdelning	Vårdavdelning	578	TRUE	11	TRUE	TRUE					17.2542		4.42454	Resp	J96.9	1	genetic	Resp insuff.	Q79.0	1	diafragmabråck
M	344.908	0.944952	0.583333	Annan IVA	Vårdavdelning	578	TRUE	11	TRUE	TRUE					182.48		0.750912	post op other	Z04.9			Observation UNS, Postopvård UNS
M	350.757	0.960978	3.05641	Vårdavdelning	Vårdavdelning	578	TRUE	11	TRUE	TRUE					5.26597		1.54268	G-I	K52.9			Gastroenterit och kolit. Ospecificerad.
M	482.262	1.32127	0.0888889	Akutmottagning	Vårdavdelning	578	TRUE	11	TRUE	TRUE				169.315	128.449		2.79524	Resp	Q79.0	1	Genetic	Diafragmabråck	j06.9		Övre luftvägsinf, akut UNS
M	490.287	1.34325	26.1917	Vårdavdelning	Vårdavdelning	578	TRUE	11	FALSE	TRUE				135.188	7.93611		44.3403	Resp	Q79.0	1	Genetic	Diafragmabråck	j96.9		Respiratorisk insufficiens. Ospecificerad.
M	177.101	0.485207	2.43403	Annat sjukhus	Moderklinik	579	TRUE	3	TRUE	FALSE	581.899	40909			321.622		2.2	GI	N179			Akut njursvikt	N133			N110
M	180.729	0.495148	0.756944	Operation	Moderklinik	579	TRUE	3	TRUE	TRUE					1.19444		0.8	GI	N179			Akut njursvikt	N259
M	186.955	0.512205	0.670139	Operation	Moderklinik	579	TRUE	3	FALSE	TRUE					5.46875		2.7	GI	N289			Sjd i njure och uretär	Q623
K	1120.69	3.0704	0.784722	Operation	Moderklinik	580	FALSE	1	FALSE							40909	1.2	CVS	Q251	1	cardio	Coarctatio Aorte	Q201	1	DORV	Q210
M	263.999	0.723284	0.548611	Vårdavdelning	Vårdavdelning	581	FALSE	1	FALSE							40909	3.01925	G-I	K56.1			Invagination
M	31.5694	0.0864916	7.93403	Operation	Vårdavdelning	582	TRUE	14	TRUE	FALSE			630.431	-0.5	95.0222		1.94708	CVS	Q212	1	cardio	AVSD
M	39.6042	0.108505	2.89375	Vårdavdelning	Vårdavdelning	582	TRUE	14	TRUE	TRUE					0.100694		1.69913	CVS	Q212	1	cardio	AVSD	Q221	1	Medfödd stenos av pulmonalisklaff
M	45.4062	0.124401	2.14583	Vårdavdelning	Vårdavdelning	582	TRUE	14	TRUE	TRUE					2.90833		1.94256	CVS	Q212	1	cardio	AVSD
M	48.9062	0.13399	2.5625	Vårdavdelning	Vårdavdelning	582	TRUE	14	TRUE	TRUE					1.35417		1.54086	CVS	Q201	1	Cardio	DORV	Q212	1	AVSD	Q201
M	192.667	0.527854	3.27083	Operation	Vårdavdelning	582	TRUE	14	TRUE	TRUE					141.198		1.58377	CVS	Q212	1	cardio	AVSD	Q201	1	DORV	Q212
M	410.542	1.12477	0.166667	Operation	Vårdavdelning	582	TRUE	14	TRUE	TRUE					214.604		2.09468	GI	Q459	1	G-I	Missbildning i matsmältningsorgan
M	501.688	1.37449	3.78125	Operation	Vårdavdelning	582	TRUE	14	TRUE	TRUE					90.9792		3.22078	CVS	Q201	1	cardio	DORV
M	505.75	1.38562	1.86458	Vårdavdelning	Vårdavdelning	582	TRUE	14	TRUE	TRUE					0.28125		3.87874	CVS	Q201	1	cardio	DORV
M	526.708	1.44304	11.8958	Vårdavdelning	Vårdavdelning	582	TRUE	14	TRUE	TRUE					19.0938		3.91206	Resp	J969	1		Resp insuff.
M	541.531	1.48365	2.03125	Vårdavdelning	Vårdavdelning	582	TRUE	14	TRUE	TRUE					2.92708		4.4715	CVS	Q234	1	cardio	Hypoplastiskt VK syndrom
M	549.708	1.50605	1.10417	Operation	Vårdavdelning	582	TRUE	14	TRUE	TRUE					6.14583		7.90446	CVS	Q201	1	cardio	DORV
M	551.826	1.51185	2.62847	Vårdavdelning	Vårdavdelning	582	TRUE	14	TRUE	TRUE					1.01389		10.5893	CVS	Q201	1	cardio	DORV	J969		Resp insuff.	Q201
M	561.434	1.53818	0.170139	Operation	Vårdavdelning	582	TRUE	14	TRUE	TRUE				100.396	6.97917		10.5675	CVS	Q212	1	cardio	AVSD
M	630.5	1.7274	31.9993	Vårdavdelning	Vårdavdelning	582	TRUE	14	FALSE	TRUE				-0.499306	68.8958		46.9513	Misc	A419	1	cardio	Använd ej (Svår sepsis/Septisk chock)	Q249	1	Hjärtmissbildning UNS
M	8.20139	0.0224696	3.47639	Vårdavdelning	Vårdavdelning	583	FALSE	1	FALSE							40909	2.70762	Misc	A41.9			Använd ej (Svår sepsis/Septisk chock)
M	72.9556	0.199878	4.72153	Annat sjukhus	Vårdavdelning	584	TRUE	2	TRUE	FALSE	531.044	40909			635.278		5.74269	Misc	Q99.9	1	Genetic	Kromosomavvikelse
M	83.6799	0.22926	0.765278	Operation	Vårdavdelning	584	TRUE	2	FALSE	TRUE					6.00278		0.687852	Neuro	G91.9	1	neuro	Hydrocefalus	E88.9	1	Ämnesomsättningsrubbningar (inborn error of metab)
M	660.583	1.80982	0.909722	Operation	Moderklinik	585	FALSE	1	FALSE							40909	6.4	CVS	Q204	1	cardio	Dubbelt inflöde till kammare	Q224	1
M	286.486	0.784893	10.0201	Vårdavdelning	Vårdavdelning	586	FALSE	1	FALSE							40909	3.91206	Neuro	I67.9			Cerebrovaskulär sjd
K	123.715	0.338946	1.93056	Annat Sjukhus-Medicinsk indikation	Vårdavdelning	587	TRUE	3	TRUE	FALSE	514.285	40909			550.209		4.18706	Neuro	R568	1	neuro	Kramper UNS
K	126.792	0.347374	0.753472	Vårdavdelning	Vårdavdelning	587	TRUE	3	TRUE	TRUE					1.14583		4.45317	Neuro	R568	1	neuro	Kramper UNS
K	183.76	0.503453	2.72222	Vårdavdelning	Vårdavdelning	587	TRUE	3	FALSE	TRUE					56.2153		8.1893	GI	N179	1	onc	Akut njursvikt	C969		Primär malign tumör i lymfoid, blodbildande och besläktad vävnad, ospecifierad	N179		Akut njursvikt
M	1.15417	0.0031621	9.39097	Annan IVA	Vårdavdelning	588	FALSE	1	FALSE							40909	2.79541	G-I	K92.9			Ospecificerad sjukdom i GI-organen
M	454.582	1.24543	5.05347	Vårdavdelning	Vårdavdelning	589	FALSE	1	FALSE							40909	2.1633	Misc	A419			Använd ej (Svår sepsis/Septisk chock)							N179		Akut njursvikt
M	294.566	0.80703	0.9375	Operation	Moderklinik	590	FALSE	1	FALSE							40909	1.6	post op other	T889			Övriga postoperativa komplikationer UNS	Y831
M	3857.9	10.5696	26.8375	Vårdavdelning	Vårdavdelning	592	FALSE	1	FALSE								47.824	Misc	C80.9	1	onc	Malign tumör utan specificerad lokalisation
M	640.531	1.75488	1.05208	Operation	Moderklinik	593	FALSE	1	FALSE							40909	1	CVS	Q251	1	cardio	Coarctatio Aorte	Q233	1	Medfödd mitralisinsufficiens	Q231
M	29.8125	0.0816781	1.94444	Annat Sjukhus-Medicinsk indikation	Annat Sjukhus-Hemmahörande där	594	TRUE	2	TRUE	FALSE	600.188	40909			816.229		0.758665	CVS	Q213	1	cardio	Fallots Tetrad	P284		Apnéattacker UNS
M	198.653	0.544254	2.87847	Operation	Vårdavdelning	594	TRUE	2	FALSE	TRUE					166.896		1.14954	CVS	Q213	1	cardio	Fallots Tetrad
M	2.09375	0.0057363	3.48958	Annat sjukhus	Moderklinik	595	TRUE	2	TRUE	FALSE	870.906	40909			-442.438		2.2	CVS	Q255	1	cardio	pulmonalis artär atresi	Q210		VSD
M	295.667	0.810046	3.95833	Vårdavdelning	Moderklinik	595	TRUE	2	FALSE	TRUE					290.083		1.1	CVS	Q257	1	cardio	pulmonalis artär atresi
K	5.60417	0.0153539	3.35417	Vårdavdelning	Annan IVA-Hemmahörande där	596	FALSE	1	FALSE								43.5069	GI	K929			Ospecificerad sjukdom i GI-organen							N179		Akut njursvikt
K	332.49	0.91093	1.01389	Operation	Vårdavdelning	597	FALSE	1	FALSE							40909	0.141713	Misc	C809	1	onc	Malign tumör utan specificerad lokalisation
M	154.463	0.423185	1.19028	Vårdavdelning	Vårdavdelning	598	FALSE	1	FALSE							40909	1.60471	CVS	Q24.9	1	cardio	Hjärtmissbildning UNS
M	16.1236	0.0441743	6.43472	Vårdavdelning	Vårdavdelning	599	TRUE	2	TRUE	FALSE	1254.88	40909			-68.5292		99.6421	Misc	I46.0	1	Cardio	hjärtstille med framg hlr	Q24.9	1	Hjärtmissbildning UNS	N17.9		Akut njursvikt	Q24.9		Hjärtmissbildning UNS	R56.8		Kramper UNS
M	22.7	0.0621918	1.75833	Annat sjukhus	Moderklinik	599	TRUE	2	FALSE	TRUE					0.141667		6.1	CVS	Q251	1	cardio	Coarctatio Aorte
M	34.6715	0.0949905	0.69375	Operation	Vårdavdelning	600	FALSE	1	FALSE							40909	0.177089	G-I	K92.9			Ospecificerad sjukdom i GI-organen
K	1100.71	3.01565	0.211806	Akutmottagning	Vårdavdelning	601	FALSE	1	FALSE							40909	0.750912	Neuro	R568			Kramper UNS
K	5486.61	15.0318	0.852778	Operation	Vårdavdelning	602	FALSE	1	FALSE							40909	0.981675	Misc	M41.9	1	Neuro	Skolios	G71.9		Nueromuskulär sjukdom
K	1605.25	4.39794	0.432639	Annat sjukhus	Vårdavdelning	603	FALSE	1	FALSE							40909	1.06683	G-I	K31.9			Sjukdom i ventrikel/duodenum (skilt från missbildningar)
K	347.572	0.952253	0.9	Operation	Moderklinik	604	FALSE	1	FALSE							40909	1.7	CVS	Q210			Kammarseptumdefekt	I351
M	6.59375	0.0180651	2.84375	Operation	Vårdavdelning	605	FALSE	1	FALSE							40909	7.06502	CVS	Q234	1	cardio	Hypoplastiskt VK syndrom
K	1493.17	4.09088	0.0527778	Vårdavdelning	Vårdavdelning	606	FALSE	1	FALSE							40909	0.976585	Neuro	R56.8			Kramper UNS
M	7.6875	0.0210616	5.80903	Operation	Vårdavdelning	607	TRUE	2	TRUE	FALSE	877.312	40909			348.463		6.51882	CVS	Q234	1	cardio	Hypoplastiskt VK syndrom
M	104.58	0.28652	1.92986	Operation	Vårdavdelning	607	TRUE	2	FALSE	TRUE					91.0833		6.31253	CVS	Q234	1	cardio	Hypoplastiskt VK syndrom
K	1257.47	3.44512	0.936806	Annat sjukhus	Annat sjukhus	608	FALSE	1	FALSE							40909	3.87874	Resp	J15.9			Pneumoni bakteriell UNS (vid svår sepsis/chock även R65.1/R57.2)
M	1.85417	0.00507991	8.67361	ULP/DSBUS		609	TRUE	2	TRUE	FALSE	549.146	40909			225.449		19	Resp	P24.0			MAS
M	0.9375	0.00256849	1.13542	Förlossning	Annan IVA-Medicinsk indikation	609	TRUE	2	FALSE	TRUE					-9.59028		22.9477	Resp	P240			Mekoniumaspiration	J939		Pneumothorax, ospec
M	0.881944	0.00241629	17.5972	Annat sjukhus	Moderklinik	610	FALSE	1	FALSE							40909	26.8	Resp	Q790	1	Genetic	Diafragmabråck	P251
K	1173.92	3.21623	1.6625	Akutmottagning	Vårdavdelning	611	FALSE	1	FALSE							40909	3.88454	Injury	T30.4			Frätskada UNS
M	1.79167	0.00490868	1.79861	Operation	Moderklinik	612	FALSE	1	FALSE							40909	3.7	GI	Q412	1	G-I	medfödd avsakn/steos/atresii a ileum	K630
M	0.800694	0.00219368	9.67708	Annat sjukhus	Vårdavdelning	613	FALSE	1	FALSE							40909	10.0301	Resp	Q79.0	1	Genetic	Diafragmabråck
M	50.5694	0.138546	1.88889	Operation	Moderklinik	614	FALSE	1	FALSE							40909	2.2	CVS	Q210			Kammarseptumdefekt	Q211		förmaksseptum defekt
M	805.524	2.20692	0.954861	Operation	Vårdavdelning	615	FALSE	1	FALSE							40909	0.332089	Misc	C809	1	onc	Malign tumör utan specificerad lokalisation
K	88.4861	0.242428	1.10764	Vårdavdelning	Moderklinik	616	FALSE	1	FALSE							40909	1	CVS	Q251	1	cardio	Coarctatio Aorte
K	71.7917	0.196689	2.6875	Operation	Moderklinik	617	TRUE	2	TRUE	FALSE	761.208	40909			-332.802		3.5	GI	P779			NEC hos nyfödd
K	114.75	0.314384	0.708333	Operation	Moderklinik	617	TRUE	2	FALSE	TRUE					40.2708		0.3	GI	P779			NEC hos nyfödd
M	4206.92	11.5258	0.472917	Akutmottagning	Vårdavdelning	618	FALSE	1	FALSE							40909	0.924074	injury	S39.9			Trauma, ej huvudskada.
M	507.833	1.39132	1.60417	Akutmottagning	Moderklinik	619	FALSE	1	FALSE							40909	5.2	GI	K929			Ospecificerad sjukdom i GI-organen	K352
M	897.58	2.45912	0.840278	Operation	Vårdavdelning	620	FALSE	1	FALSE							40909	0.613973	GI	Q399			Esofagusatresi
M	1546.64	4.23738	0.657639	Vårdavdelning	Vårdavdelning	621	FALSE	1	FALSE							40909	0.107249	G-I	K31.9			Sjukdom i ventrikel/duodenum (skilt från missbildningar)
M	136.528	0.374049	0.930556	Operation	Moderklinik	622	FALSE	1	FALSE							40909	1.3	CVS	Q210			Kammarseptumdefekt
M	0.458333	0.00125571	7.12153	Vårdavdelning	Moderklinik	623	TRUE	2	TRUE	FALSE	1132.54	40909			136		2.6	CVS	Q201	1	cardio	DORV	Q210		VSD	Q221
M	206.542	0.565868	0.916667	Operation	Moderklinik	623	TRUE	2	FALSE	TRUE					198.962		2.6	CVS	Q202	1	Cardio	DORV	Q203	1	TGA	Q210
K	924.49	2.53285	1.01042	Operation	Moderklinik	624	FALSE	1	FALSE							40909	1.3	CVS	Q210			Kammarseptumdefekt
M	1170.6	3.20713	3.91667	Annat sjukhus	Moderklinik	625	FALSE	1	FALSE							40909	3.9	GI	K650			Peritonit, akut. Bukabscess	J159		Pneumoni bakteriell UNS (vid svår sepsis/chock även R65.1/R57.2)	R100
K	57.6875	0.158048	2.78819	Operation	Moderklinik	626	FALSE	1	FALSE							40909	3.2	CVS	Q212	1	cardio	AVSD
M	683.528	1.87268	0.934028	Operation	Vårdavdelning	627	FALSE	1	FALSE							40909	3.867	CVS	Q212	1	cardio	AVSD
M	1418.54	3.88642	0.96875	Operation	Vårdavdelning	628	FALSE	1	FALSE							40909	1.06015	CVS	Q204	1	cardio	Dubbelt inflöde till kammare
K	121.542	0.332991	1.90278	Operation	Moderklinik	629	FALSE	1	FALSE							40909	2.2	CVS	Q213	1	cardio	Fallots Tetrad	Q211		förmaksseptum defekt
M	198.542	0.54395	1.93403	Annan IVA	Moderklinik	630	TRUE	2	TRUE	FALSE	1459.46	40909			-118.903		2.8	Resp	B349	1	cardio	virusinfektion ospec			Fallots Tetrad
M	238.75	0.65411	13.75	Operation	Moderklinik	630	TRUE	2	FALSE	TRUE					38.2743		3.8	CVS	Q213	1	cardio	Fallots Tetrad	Q221	1	Medfödd stenos av pulmonalisklaff	Q201
M	11.5243	0.0315734	1.94792	Operation	Vårdavdelning	631	FALSE	1	FALSE							40909	1.05958	CVS	Q230	1	cardio	Medfödd aortaklaffstenos
K	5021.58	13.7578	0.9375	Operation	Moderklinik	632	FALSE	1	FALSE							40909	1.2	CVS	Q221	1	cardio	pulmonalis stenos
K	0.90625	0.00248288	12.5972	Vårdavdelning	Vårdavdelning	633	TRUE	2	TRUE	FALSE	1359.09	40909			-815.615		7.90446	CVS	Q234	1	cardio	Hypoplastiskt VK syndrom
K	101.531	0.278168	0.947917	Operation	Vårdavdelning	633	TRUE	2	FALSE	TRUE					88.0278		17.3532	CVS	Q234	1	cardio	Hypoplastiskt VK syndrom
K	1818.66	4.98262	0.267361	Akutmottagning	Moderklinik	634	TRUE	2	TRUE	FALSE	944.344	40909			313.177		1.9	Misc	Q799			Missbildning i muskel/skelett	S399		Trauma, ej huvudskada.
K	1865.74	5.11162	9.71528	Operation	Moderklinik	634	TRUE	2	FALSE	TRUE					46.8194		0.2	CVS	Q273			perifer a-v- missbildning
M	2326	6.3726	6.46875	Annan IVA	Annan IVA	635	TRUE	2	TRUE	FALSE			242	230.51	249.542		17.5	Neuro	G129	1	neuro	Spinal muskelatrofi	J121		RS pneumoni
M	2336.54	6.40148	0.946528	Annat sjukhus	Annat sjukhus	635	TRUE	2	FALSE	TRUE				230.512	4.07292		20.7	Neuro	G129	1	neuro	Spinal muskelatrofi	J121		RS pneumoni
M	2.525	0.00691781	3.27014	Operation	Moderklinik	636	FALSE	1	FALSE							40909	3.4	Resp	Q790	1	Genetic	Diafragmabråck
K	28.7625	0.0788014	10.7326	Vårdavdelning	Vårdavdelning	637	FALSE	1	FALSE								8.37771	Neuro	Q04.9	1	neuro	Medfödd hjärnmissbildning.	j15.9		Pneumoni bakteriell. ospecificerad.
M	727.479	1.99309	1.01042	Operation	Moderklinik	638	FALSE	1	FALSE							40909	1.1	CVS	Q211			Förmaksseptumdefekt
K	43.1111	0.118113	1.67361	Operation	Vårdavdelning	639	FALSE	1	FALSE							40909	15.6779	CVS	Q251	1	cardio	Coarctatio Aorte	I501
K	11.6278	0.0318569	2.95	Vårdavdelning	Annan IVA	640	TRUE	2	TRUE	FALSE	746.372	40909			157.843		1.42584	Resp	Q34.9	1	resp	Missbildning i andningsorgan	Q79.9		Missbildning i muskel/skelett
K	15.6396	0.0428482	6.89514	Annan IVA	Annan IVA	640	TRUE	2	FALSE	TRUE					1.06181		47.4447	Resp	J38.0			Stämbandspares
M	368.51	1.00962	0.958333	Operation	Moderklinik	641	FALSE	1	FALSE							40909	2.5	CVS	Q230	1	cardio	Medfödd aortaklaffstenos
M	1396.65	3.82643	0.8125	Operation	Moderklinik	642	FALSE	1	FALSE							40909	1.9	CVS	Q211			Förmaksseptumdefekt
M	7.74375	0.0212158	1.07639	Annan IVA	Annat sjukhus	643	FALSE	1	FALSE							40909	2.03202	GI	Q30.0	1	resp	Koanalatresi
K	588.777	1.61309	0.799306	Akutmottagning	Vårdavdelning	644	FALSE	1	FALSE							40909	7.27969	Resp	J69.0			Aspirationspneumonit pga maginnehåll/föda
K	1058.98	2.90131	0.547917	Annat sjukhus	Vårdavdelning	645	FALSE	1	FALSE							40909	1.06094	Resp	J15.9			Pneumoni bakteriell UNS (vid svår sepsis/chock även R65.1/R57.2)
M	74.5208	0.204167	0.9375	Operation	Moderklinik	646	FALSE	1	FALSE							40909	0.8	CVS	Q251	1	cardio	Coarctatio Aorte
K	3627.09	9.93724	0.639583	Vårdavdelning	Vårdavdelning	647	FALSE	1	FALSE							40909	2.72043	Resp	J06.9			Övre luftvägsinfektion, akut UNS
K	4784.63	13.1086	0.920139	Vårdavdelning	Moderklinik	648	FALSE	1	FALSE							40909	0.9	CVS	Q213	1	cardio	Fallots Tetrad
M	49.0625	0.134418	0.416667	Annat sjukhus	Vårdavdelning	649	TRUE	2	TRUE	FALSE	533.938	40909			902.51		1.6894	Misc	E87.8			Andra elektrolyt och vätskerubbningar	N18.9	1	Njursvikt, kronisk	Q64.9		Missbildning i urinorgan
M	61.525	0.168562	0.822222	Vårdavdelning	Vårdavdelning	649	TRUE	2	FALSE	TRUE					12.0458		0.151935	post op other	Z04.9			Observation UNS, Postopvård UNS
M	4397.7	12.0485	0.708333	Operation	Annat sjukhus	650	FALSE	1	FALSE							40909	2.02667	Misc	G12.9	1	neuro	Spinal muskelatrofi	M41.9		Skolios
M	65.6806	0.179947	3.99653	Operation	Annan IVA-Hemmahörande där	651	TRUE	4	TRUE	FALSE	1437.32	40909			-418.729		0.107249	GI	Q399	1	resp	Esofagusatresi	Q349		Missbildning i andningsorgan	Q349		Missbildning i andningsorgan
M	135.698	0.371775	1.94792	Operation	Annan IVA-Hemmahörande där	651	TRUE	4	TRUE	TRUE					66.0208		0.730184	Resp	Q349	1	resp	Missbildning i andningsorgan
M	191.594	0.524914	3.07986	Operation	Annan IVA-Hemmahörande där	651	TRUE	4	TRUE	TRUE					53.9479		1.30137	Resp	Q320	1	resp	Medfödd tracheomalaci
M	560.67	1.53608	6.82361	Operation	Vårdavdelning	651	TRUE	4	FALSE	TRUE					365.997		saknas	GI	Q399			Esofagusatresi
K	1019.7	2.79369	2.75694	Operation	Moderklinik	652	FALSE	1	FALSE							40909	43.4	CVS	Q205	1	cardio	Diskordant A-V förbindelse	Q255	1
K	193.153	0.529186	0.313889	Hem	Vårdavdelning	653	FALSE	1	FALSE							40909	3.36293	Neuro	R56.8			Kramper UNS	j15.9		Pneumoni bakteriell. ospecificerad.
M	943.767	2.58566	0.5625	Akutmottagning	Moderklinik	654	FALSE	1	FALSE							40909	0.8	Injury	S099			Huvudskador UNS
K	0.939583	0.0025742	2.74931	Annat sjukhus	Vårdavdelning	655	FALSE	1	FALSE							40909	1.30465	G-I	Q39.9			Esofagusatresi	P59.9		Gulsot hos nyfödd
M	318.708	0.873174	1.775	Operation	Moderklinik	656	FALSE	1	FALSE							40909	1.5	CVS	Q210			Kammarseptumdefekt
M	4978.58	13.6399	3.83056	Annat sjukhus	Annan IVA	657	FALSE	1	FALSE							40909	7.50284	Resp	J15.9			Pneumoni bakteriell UNS (vid svår sepsis/chock även R65.1/R57.2)
M	2440.84	6.68722	0.621528	Vårdavdelning	Vårdavdelning	658	FALSE	1	FALSE							40909	1.13671	Misc	A419			Använd ej (Svår sepsis/Septisk chock)
M	3285.54	9.00148	0.920139	Operation	Vårdavdelning	659	FALSE	1	FALSE							40909	0.289492	GI	K929			Ospecificerad sjukdom i GI-organen
K	256.521	0.702797	1.91319	Operation	Moderklinik	660	FALSE	1	FALSE							40909	10.7	Misc	C969	1	onc	Primär malign tumör i lymfoid, blodbildande och besläktad vävnad, ospecifierad	C809		Malign tumör utan specificerad lokalisation	C910
M	5651.94	15.4848	0.659722	Akutmottagning	Vårdavdelning	661	FALSE	1	FALSE							40909	1.30162	Injury	S099			Huvudskador UNS
M	1095.8	3.00218	0.634722	Vårdavdelning	Vårdavdelning	662	FALSE	1	FALSE							40909	0.339061	Misc	M41.9			Skolios	T65.9		Förgiftning UNS
K	1757.82	4.81594	1.02639	Annat sjukhus	Annat sjukhus	663	FALSE	1	FALSE							40909	1.25972	Misc	E14.1	1	endocrine	Diabetes med ketoacidos, DKA
M	63.5312	0.174058	1.07292	Operation	Vårdavdelning	664	FALSE	1	FALSE							40909	0.406406	CVS	Q213	1	cardio	Fallots Tetrad
M	36.5271	0.100074	0.999306	Vårdavdelning	Vårdavdelning	665	FALSE	1	FALSE							40909	0.159912	Misc	Q79.9			Missbildning i muskel/skelett
M	170.592	0.467376	0.763194	Operation	Vårdavdelning	666	FALSE	1	FALSE							40909	0.478701	Misc	Q79.9			Missbildning i muskel/skelett
M	3158.44	8.65325	0.346528	Akutmottagning	Vårdavdelning	667	FALSE	1	FALSE							40909	3.87874	Neuro	G919	1	neuro	Hydrocefalus
K	75.4375	0.206678	14.0417	Vårdavdelning	Vårdavdelning	668	FALSE	1	FALSE							40909	10.9131	CVS	Q203	1	cardio	TGA
K	322.952	0.8848	0.554167	Akutmottagning	Vårdavdelning	669	FALSE	1	FALSE							40909	2.53623	Misc	E87.8			Andra elektrolyt och vätskerubbningar	K52.9		Gastroenterit och kolit. Ospecificerad.	E87.8		Andra elektrolyt och vätskerubbningar
M	2179.02	5.96992	0.414583	Operation	Moderklinik	670	FALSE	1	FALSE							40909	0.3	Neuro	I679			Cerebrovaskulär sjd
K	1992.89	5.45996	1.57639	Operation	Vårdavdelning	671	TRUE	2	TRUE	FALSE	490.115	40909			283.45		8.54579	GI	K729	1	G-I	Leversvikt, ospecificerad	Z949		Transplantationstillstånd				Q999		Kromosomavvikelse
K	2005.83	5.49543	11.666	Operation	Vårdavdelning	671	TRUE	2	FALSE	TRUE					11.3715		13.0465	GI	K729	1	G-I	Leversvikt, ospecificerad	Z949		Transplantationstillstånd				Q897		Multipla missbildningar
M	485.521	1.33019	0.986111	Operation	Moderklinik	672	FALSE	1	FALSE							40909	2	CVS	Q211			Förmaksseptumdefekt
M	5574.62	15.2729	5.98681	Vårdavdelning	Vårdavdelning	673	FALSE	1	FALSE							40909	3.52391	Injury	S09.9			Huvudskador UNS
K	52.5625	0.144007	1.88542	Operation	Moderklinik	674	FALSE	1	FALSE							40909	2.2	CVS	Q210			Kammarseptumdefekt	Q211		förmaksseptum defekt
K	14.6111	0.0400304	1.41736	Vårdavdelning	Vårdavdelning	675	FALSE	1	FALSE							40909	0.750912	Resp	J121			RS pneumoni
K	161.574	0.442669	0.946528	Vårdavdelning	Annan IVA	676	TRUE	2	TRUE	FALSE			2.12569	0	549.546		45.2147	CVS	Q24.9	1	cardio	Hjärtmissbildning UNS
K	162.444	0.445053	1.25556	BIVA		676	TRUE	2	FALSE	TRUE				0	-0.0763889		68.8	CVS		1	cardio	ECPR			Hjärtmissbildning UNS
M	887.552	2.43165	0.920139	Operation	Vårdavdelning	677	FALSE	1	FALSE							40909	1.58543	CVS	Q212	1	cardio	AVSD	Q999		Kromosomavvikelse
M	334.521	0.916495	1.01042	Operation	Moderklinik	678	FALSE	1	FALSE							40909	1.6	CVS	Q210			Kammarseptumdefekt
M	2064.08	5.65502	1.41667	Operation	Vårdavdelning	679	FALSE	1	FALSE							40909	2.2269	Misc	C80.9	1	onc	Malign tumör utan specificerad lokalisation
M	109.625	0.300342	0.670139	Akutmottagning	Moderklinik	680	FALSE	1	FALSE							40909	0.9	Neuro	G911	1	neuro	obstruktiv hydrocephalus
K	1.47222	0.00403349	1.14931	Annat Sjukhus-Medicinsk indikation	Annat Sjukhus-Hemmahörande där	681	FALSE	1	FALSE							40909	1.92777	Resp	P289			Sjukdomstilltånd i andningsorganen hos nyfödd
M	650.667	1.78265	7.0625	Operation	Moderklinik	682	FALSE	1	FALSE							40909	1.4	GI	N179	1	neuro	Akut njursvikt	I159		sek hypertoni ospec	G910		hydrocephalus
K	393.594	1.07834	0.125	Operation	Vårdavdelning	683	FALSE	1	FALSE							40909	0.27089	Resp	J969			Resp insuff.
K	5257.98	14.4054	19.5243	Akutmottagning	Vårdavdelning	684	FALSE	1	FALSE							40909	0.750912	Resp	J969			Resp insuff.	M419		Skolios	Q079		Missbildning i nervsystemet
K	125.729	0.344463	3.87847	Vårdavdelning	Vårdavdelning	686	FALSE	1	FALSE							40909	3.87874	Resp	J121			RS pneumoni
M	224.653	0.615487	1.81944	Operation	Vårdavdelning	687	FALSE	1	FALSE							40909	0.997893	CVS	Q210	1	cardio	Kammarseptumdefekt	Q256	1
M	21.0417	0.0576484	6.47917	Annan IVA	Moderklinik	688	TRUE	2	TRUE	FALSE	1106.96	40909			-510.431		10.8	Resp	J969			Resp insuff.
M	100.792	0.276142	15.6875	Annan IVA	Moderklinik	688	TRUE	2	FALSE	TRUE					73.2708		4.1	Resp	J969			Resp insuff.
K	4372.92	11.9806	0.829861	Akutmottagning	Moderklinik	689	FALSE	1	FALSE							40909	2.8	Misc	E141	1	endocrine	Diabetes med ketoacidos, DKA
K	70.5833	0.193379	1	Operation	Moderklinik	690	FALSE	1	FALSE							40909	1.2	CVS	Q210			Kammarseptumdefekt
M	91.5417	0.250799	2.95833	Operation	Moderklinik	691	FALSE	1	FALSE							40909	1.5	CVS	Q210			Kammarseptumdefekt
M	269.031	0.737072	1.47569	Vårdavdelning	Annat sjukhus	692	FALSE	1	FALSE							40909	2.2	Neuro	Q039	1	neuro	Hydrocefalus
K	17.1181	0.0468988	2.50764	Akutmottagning	Vårdavdelning	693	FALSE	1	FALSE							40909	4.12606	Neuro	A87.9			Meningit virus ospec.	I40.9		Myokardit, akut
M	544.66	1.49222	0.770139	0	Vårdavdelning	695	FALSE	1	FALSE							40909	2.75826	Resp	J96.9			Resp insuff.
K	102.236	0.280099	1.1875	Vårdavdelning	Vårdavdelning	696	FALSE	1	FALSE							40909	0.900514	Resp	J939			Pneumothorax, ospec	J121		RS pneumoni
M	101.672	0.278554	7.87569	Annat sjukhus	Annat sjukhus	697	FALSE	1	FALSE							40909	8.77019	Resp	J12.9			Pneumoni virusbetingad. Ospecifierad	A41.9		Använd ej (Svår sepsis/Septisk chock)
K	2177.52	5.96581	0.197917	Operation	Moderklinik	698	TRUE	2	TRUE	FALSE	1027.48	40909			-340.027		0.3	Resp	Q349	1	resp	Missbildning i andningsorgan
K	2178.32	5.968	1.09722	Vårdavdelning	Moderklinik	698	TRUE	2	FALSE	TRUE					0.600694		0.7	Resp	Q330	1	resp	medfödd cystlunga
K	1198.15	3.2826	0.441667	Vårdavdelning	Vårdavdelning	699	FALSE	1	FALSE							40909	1.03179	Resp	H93.9			Öronsjukdom UNS
K	64.5833	0.176941	2.89583	Operation	Moderklinik	700	FALSE	1	FALSE							40909	1.9	CVS	Q212	1	cardio	AVSD
K	113.464	0.31086	0.929167	Operation	Vårdavdelning	701	FALSE	1	FALSE							40909	0.631409	CVS	Q24.9	1	cardio	Hjärtmissbildning UNS
K	52.5	0.143836	4.09722	Annan IVA	Annat sjukhus	702	FALSE	1	FALSE							40909	0.3	Resp	J121			RS pneumoni
M	44.7569	0.122622	5.72222	Annat sjukhus	Moderklinik	703	FALSE	1	FALSE							40909	1.3	CVS	Q251	1	cardio	Coarctatio Aorte	Q210		VSD	Q211
M	0.489583	0.00134132	5.96875	Förlossning	Moderklinik	704	FALSE	1	FALSE							40909	1	CVS	Q203	1	cardio	TGA
M	33.7153	0.0923706	1.88542	Operation	Moderklinik	705	TRUE	2	TRUE	FALSE	787.285	40909			-172.743		2.5	CVS	Q201	1	cardio	DORV
M	234.562	0.642637	0.916667	Vårdavdelning	Moderklinik	705	TRUE	2	FALSE	TRUE					198.962		1	CVS	Q244	1	cardio	sub aortic stenosi
M	4711.68	12.9087	1.76042	Vårdavdelning	Vårdavdelning	706	TRUE	5	TRUE	FALSE			700.323	352.42	-321.802		0.797274	GI	N179	1	onc	Akut njursvikt	I509		Hjärtinsufficiens, hjärtinkompensation UNS	Z949	1	Transplantationstillstånd
M	4714.83	12.9173	65.8229	Vårdavdelning	Vårdavdelning	706	TRUE	5	TRUE	TRUE					1.39236		0.750912	Misc	Z949	1	onc	Transplantationstillstånd	Z949	1	Transplantationstillstånd
M	4927.64	13.5004	0.850694	Vårdavdelning	Vårdavdelning	706	TRUE	5	TRUE	TRUE					146.986		0.750912	Misc	E878	1	onc	Andra elektrolyt och vätskerubbningar	C969	1	Primär malign tumör i lymfoid, blodbildande och besläktad vävnad, ospecifierad	Z949		Transplantationstillstånd
M	5057.69	13.8567	1.89583	Operation	Vårdavdelning	706	TRUE	5	TRUE	TRUE				352.417	129.198		3.91206	Neuro	G935	1	onc	Hjärnkompression/inklämning. Innefattar även total hjärninfarkt.	Z949	1	Transplantationstillstånd
M	4949.78	13.561	1.56944	Operation	Vårdavdelning	706	TRUE	5	FALSE	TRUE					-106.802		1.66984	GI	K929	1	onc	Ospecificerad sjukdom i GI-organen	C809	1	Malign tumör utan specificerad lokalisation
K	374.667	1.02648	1.79861	Operation	Moderklinik	707	FALSE	1	FALSE							40909	1.9	CVS	Q201	1	cardio	DORV	Q221	1	Medfödd stenos av pulmonalisklaff	Q210
M	0.958333	0.00262557	11.6458	Neoavdelning	Moderklinik	708	TRUE	2	TRUE	FALSE	514.042	40909			616.493		1.8	CVS	Q220	1	cardio	pulmonalis atresi	Q799		Missbildning i muskel/skelett	Q240
M	79.7708	0.21855	1.82639	Operation	Moderklinik	708	TRUE	2	FALSE	TRUE					67.1667		1.7	CVS	Q220	1	cardio	pulmonalis atresi	Q256	1		Q208
M	5714.97	15.6575	5.89167	Annat sjukhus	Vårdavdelning	709	FALSE	1	FALSE							40909	3.98618	Neuro	G00.9			Meningit bakteriell UNS (vid svår sepsis/chock även A41.9)
K	135.603	0.371514	0.757639	Operation	Vårdavdelning	710	FALSE	1	FALSE							40909	0.334645	post op other	Z04.9			Observation UNS, Postopvård UNS
M	2504.18	6.86077	1.32986	Annan IVA-Medicinsk indikation	Vårdavdelning	711	FALSE	1	FALSE							40909	0.750912	Injury	S399			Trauma, ej huvudskada.	S369
K	1205.93	3.30393	0.844444	Annat sjukhus	Annat sjukhus	712	FALSE	1	FALSE							40909	3.42357	injury	S39.9			Trauma, ej huvudskada.
M	698.82	1.91458	0.63125	Operation	Vårdavdelning	713	FALSE	1	FALSE							40909	0.357753	Resp	J15.9			Pneumoni bakteriell UNS (vid svår sepsis/chock även R65.1/R57.2)
K	25.5417	0.0699772	3.83333	Vårdavdelning	Vårdavdelning	714	FALSE	1	FALSE							40909	0.626308	Resp	J12.1			RS pneumoni
M	60.6632	0.166201	1.80556	Operation	Moderklinik	715	FALSE	1	FALSE							40909	2	CVS	Q210			Kammarseptumdefekt
K	585.066	1.60292	0.704861	Operation	Moderklinik	716	FALSE	1	FALSE							40909	0.3	GI	K565			adherensileus
M	300.646	0.823687	4.88889	Annan IVA-Hemmahörande här	Vårdavdelning	717	TRUE	2	TRUE	FALSE			64.3542	-2.56	370.875		13.1751	CVS	I429	1	Cardio	Kardiomyopati	E889	1	Ämnesomsättningsrubbningar (inborn error of metab)
M	366.75	1.00479	0.8125	Annan IVA-Medicinsk indikation	Vårdavdelning	717	TRUE	2	FALSE	TRUE				-2.5625	61.2153		92.3523	Misc	I469	1	G-I	Hjärtstillestånd / Hjärtstopp	G729		Leversjd ospec	I469		Hjärtstillestånd / Hjärtstopp	Q399		Esofagusatresi
K	1.72917	0.00473744	6.83333	Operation	Annat sjukhus	718	TRUE	5	TRUE	FALSE	1047.27	40909			-291.833		1.6	CVS	Q220	1	cardio	pulmonalis atresi	Q226	1		Q211
K	8.61944	0.0236149	17.0681	Annat sjukhus	Annan IVA	718	TRUE	5	TRUE	TRUE					0.0569444		0.864755	CVS	Q24.9	1	cardio	Hjärtmissbildning UNS	j95.2		akut respinsuff efter icke thorakal kirurgi
K	72.5306	0.198714	1.11528	Operation	Vårdavdelning	718	TRUE	5	TRUE	TRUE					46.8431		1.00037	CVS	Q24.9	1	cardio	Hjärtmissbildning UNS
K	154.5	0.423288	7.02083	Annan IVA	Annat sjukhus	718	TRUE	5	TRUE	TRUE					80.8542		0.3	CVS	Q221	1	cardio	pulmonalis stenos	Q245	1	coronar anomali	Q315
K	161.533	0.442555	3.90347	Vårdavdelning	Annan IVA	718	TRUE	5	FALSE	TRUE					0.0118056		8.21264	CVS	Q24.9	1	cardio	Hjärtmissbildning UNS
M	4.75	0.0130137	5.70833	Annat sjukhus	Moderklinik	719	FALSE	1	FALSE							40909	0.7	CVS	Q203	1	cardio	TGA	Q244	1	subaortic stenosis	Q211
M	5181.48	14.1958	0.277778	Vårdavdelning	Vårdavdelning	721	FALSE	1	FALSE								5.82662	CVS	I429	1	Cardio	Kardiomyopati							Q203			Q220			Q210
M	12.6562	0.0346747	6.81597	Operation	Vårdavdelning	722	TRUE	2	TRUE	FALSE	1333.34	40909			-70.1007		4.26905	CVS	Q234	1	cardio	Hypoplastiskt VK syndrom
M	187.559	0.51386	0.868056	Operation	Vårdavdelning	722	TRUE	2	FALSE	TRUE					168.087		14.3182	CVS	Q234	1	cardio	Hypoplastiskt VK syndrom
M	32.0556	0.0878234	6.42361	Vårdavdelning	Vårdavdelning	723	FALSE	1	FALSE							40909	3.18337	Resp	J121			RS pneumoni
M	4636.79	12.7035	6.85139	Vårdavdelning	Annan IVA	724	TRUE	2	TRUE	FALSE	1209.21	40909			-207.693		5.69097	Injury	T30.0			Brännskada	j15.9		Pneumoni bakteriell. ospecificerad.
M	4666.42	12.7847	2.01597	Vårdavdelning	Vårdavdelning	724	TRUE	2	FALSE	TRUE					22.7833		0.337914	injury	T30.0			Brännskada
M	1378.46	3.7766	1.11458	Akutmottagning	Vårdavdelning	726	FALSE	1	FALSE							40909	3.58856	Injury	T079			Multipla skador. Multitrauma UNS	T141			T079		Multipla skador. Multitrauma UNS
M	2598.01	7.11784	0.426389	Vårdavdelning	Vårdavdelning	727	FALSE	1	FALSE							40909	0.976343	Injury	S09.9			Huvudskador UNS
K	4648.67	12.7361	0.822917	Operation	Vårdavdelning	728	FALSE	1	FALSE							40909	0.701894	CVS	Q210	1	cardio	Kammarseptumdefekt	Q222	1
K	110.542	0.302854	2.02083	Operation	Moderklinik	729	FALSE	1	FALSE							40909	0.9	CVS	Q210			Kammarseptumdefekt
K	58.4479	0.160131	1.03819	Operation	Vårdavdelning	730	TRUE	2	TRUE	FALSE	1376.55	40909			-193.115		0.593138	CVS	Q204	1	Cardio	Dubbelt inflöde till kammare	Q203	1	TGA	Q210
K	226.5	0.620548	0.972222	Operation	Vårdavdelning	730	TRUE	2	FALSE	TRUE					167.014		1.16296	CVS	Q203	1	Cardio	TGA	Q203	1	TGA	Q203
M	4863.62	13.325	0.8125	Operation	Vårdavdelning	732	FALSE	1	FALSE							40909	0.107249	CVS	Q220	1	cardio	pulmonalis atresi
K	4507.95	12.3505	1.54861	Vårdavdelning	Vårdavdelning	733	TRUE	3	TRUE	FALSE			75.0521	-1.46	478.51		3.91206	GI	K922	1	onc	Gastrointestinal blödning	C959	1	Leukemi
K	4510.09	12.3564	0.572917	Vårdavdelning	Vårdavdelning	733	TRUE	3	TRUE	TRUE					0.597222		8.16228	GI	K922	1	onc	Gastrointestinal blödning	C959	1
K	4582.77	12.5555	1.6875	Vårdavdelning	Vårdavdelning	733	TRUE	3	FALSE	TRUE				-1.45833	72.1042		16.0199	Misc	C969	1	onc	Primär malign tumör i lymfoid, blodbildande och besläktad vävnad, ospecifierad
K	13.6979	0.0375285	1.85417	Operation	Vårdavdelning	734	TRUE	2	TRUE	FALSE					-176.76		2.79107	CVS	Q205	1	cardio	Diskordant A-V förbindelse
K	6.1875	0.0169521	1.45139	Annan IVA-Medicinsk indikation	Vårdavdelning	734	TRUE	2	FALSE	TRUE	562.812	40909			-8.36458		1.16446	CVS	Q203	1	cardio	TGA
K	1.13889	0.00312024	6.94444	ULP/ Falun		735	FALSE	1	FALSE							40909	76.3	Resp		1	cardio	PPHN MAS
K	1393.94	3.81901	7.60139	Vårdavdelning	Annat sjukhus	736	TRUE	2	TRUE	FALSE	1345.06	40909			-898.143		8.60007	Resp	J15.9			Pneumoni bakteriell UNS (vid svår sepsis/chock även R65.1/R57.2)
K	8.01875	0.0219692	3.48125	Annan IVA	Annat sjukhus	736	TRUE	2	FALSE	TRUE					890.477		11.2593	Resp	P24.0			Mekoniumaspiration
M	1217.72	3.33622	0.416667	153	Annan IVA	737	TRUE	5	TRUE	FALSE	916.281	40909			-472.781		99.4812	Injury	T75.1			Drunkning
M	1217.72	3.33623	0.413194	Akutmottagning	Annan IVA	737	TRUE	5	TRUE	TRUE					-0.413194		97.133	Injury	T75.1			Drunkning
M	1218.17	3.33744	6.15069	BIVA		737	TRUE	5	TRUE	TRUE					0.0319444		14.7	Injury				Drunkningstillbud
M	1224.32	3.3543	6.26458	Annan IVA	Vårdavdelning	737	TRUE	5	TRUE	TRUE					0.000694444		12.1972	Injury	T75.1			Drunkning
M	1669.66	4.5744	0.942361	Hem	Vårdavdelning	737	TRUE	5	FALSE	TRUE					439.074		1.37822	Resp	J15.9	1	Neuro	Pneumoni bakteriell UNS (vid svår sepsis/chock även R65.1/R57.2)	G71.9		Nueromuskulär sjukdom	j96.9		Respiratorisk insufficiens. Ospecificerad.	J98.6		Diafragmapares
K	6.04167	0.0165525	2.40972	Operation	Vårdavdelning	738	TRUE	2	TRUE	FALSE	589.958	40909			-126.558		1.02183	GI	P780			Tarmperforation hos nyfödd
K	17.7812	0.0487158	0.715278	Operation	Vårdavdelning	738	TRUE	2	FALSE	TRUE					9.32986		1.09628	GI	K929			Ospecificerad sjukdom i GI-organen
K	76.9875	0.210925	1.54408	Annat sjukhus	Vårdavdelning	739	FALSE	1	FALSE							40909	5.22476	Neuro	G00.9			Meningit bakteriell UNS (vid svår sepsis/chock även A41.9)	P07.3		Andra underburna barn < 37 v.	R56.8		Kramper UNS
K	1.41667	0.00388128	6.15278	Annan IVA-Medicinsk indikation	Vårdavdelning	740	TRUE	3	TRUE	FALSE	1163.58	40909			-480.115		1.89894	CVS	Q203	1	cardio	TGA	G931			Q203
K	10.5833	0.0289954	3.02083	Vårdavdelning	Vårdavdelning	740	TRUE	3	TRUE	TRUE					3.01389		2.92525	Resp	J969	1	Cardio	Resp insuff.	Q203	1	TGA
K	71.6736	0.196366	2.76389	Operation	Vårdavdelning	740	TRUE	3	FALSE	TRUE					58.0694		17.7825	CVS	Q203	1	cardio	TGA
K	902.983	2.47393	0.884028	0	Vårdavdelning	741	FALSE	1	FALSE							40909	0.581634	Misc	C80.9	1	onc	Malign tumör utan specificerad lokalisation
M	4616.87	12.649	0.502778	Operation	Vårdavdelning	742	FALSE	1	FALSE							40909	0.616306	Misc	C80.9	1	onc	Malign tumör utan specificerad lokalisation
M	3108.4	8.51615	0.354167	Operation	Vårdavdelning	743	TRUE	2	TRUE	FALSE	1327.6	40909			-356.98		6.79869	Misc	M419	1	Neuro	Skolios	M419		Skolios	Q059		MMC
M	3675.66	10.0703	0.0416667	Vårdavdelning	Annan IVA-Medicinsk indikation	743	TRUE	2	FALSE	TRUE					566.906		16.1941	Neuro	Q039	1	Neuro	Hydrocefalus
M	507.868	1.39142	0.590278	Annat sjukhus	Hem	744	FALSE	1	FALSE							40909	0.750912	CVS	I49.9			Hjärtarytmi, ospecificerad
K	21.4062	0.0586473	5.04167	Vårdavdelning	Vårdavdelning	745	FALSE	1	FALSE							40909	0.750912	CVS	Q213	1	cardio	Fallots Tetrad	Q211		förmaksseptum defekt
M	2.36458	0.00647831	4.09375	Neoavdelning	Moderklinik	746	TRUE	2	TRUE	FALSE	588.635	40909			9.91667		1.9	CVS	Q224	1	cardio		Q220	1	pulmonlis valv atresi
M	166.656	0.456592	2.80208	Operation	Moderklinik	746	TRUE	2	FALSE	TRUE					160.198		1.7	CVS	Q220	1	cardio	pulmonalis atresi	Q210		VSD	Q211
M	1807.83	4.95297	0.167361	Vårdavdelning	Vårdavdelning	747	FALSE	1	FALSE							40909	0.293636	post op other	Z04.9			Observation UNS, Postopvård UNS
K	1213.52	3.32471	0.944444	Operation	Vårdavdelning	748	FALSE	1	FALSE							40909	1.51268	CVS	Q211			Förmaksseptumdefekt
K	384.542	1.05354	1.04653	Operation	Moderklinik	749	FALSE	1	FALSE							40909	1.1	CVS	Q211	1	cardio	Förmaksseptumdefekt	Q233	1	Medfödd mitralisinsufficiens
M	713.742	1.95546	0.791667	Akutmottagning	Vårdavdelning	750	FALSE	1	FALSE							40909	1.00394	Neuro	G04.9			Encephalit
M	4824.59	13.218	0.964583	Vårdavdelning	Vårdavdelning	751	FALSE	1	FALSE							40909	4.42197	Neuro	R56.8			Kramper UNS
K	4751.77	13.0186	3.6875	Annat sjukhus	Annat sjukhus	752	TRUE	2	TRUE	FALSE	833.229	40909			379.219		6.2	Neuro	G419			Status EP ospec
K	4761.48	13.0451	1.02083	Annan IVA	Annat sjukhus	752	TRUE	2	FALSE	TRUE					6.02083		1.4	Resp	R061			stridor
K	4.58333	0.0125571	5.91667	Neoavdelning	Moderklinik	753	TRUE	2	TRUE	FALSE			42.4167	-0.89	161.083		4.1	CVS	Q212	1	cardio	AVSD	Q269	1	Missbildning av de stora venerna	Q201
K	11.2917	0.0309361	38.3958	Vårdavdelning	Avliden	753	TRUE	2	FALSE	TRUE				-2.6875	0.791667		10.9	CVS	Q212	1	cardio	AVSD	Q232	1	Medfödd mitralisstenos	Q269		Missbildning av de stora venerna
M	78.8264	0.215963	5.07014	Akutmottagning	Vårdavdelning	754	FALSE	1	FALSE							40909	1.11155	Neuro	R568			Kramper UNS
K	3270.92	8.96143	0.702778	Vårdavdelning	Vårdavdelning	755	FALSE	1	FALSE							40909	0.785357	Misc	E14.1	1	endocrine	Diabetes med ketoacidos, DKA
M	8.60069	0.0235635	2.99653	Operation	Vårdavdelning	756	FALSE	1	FALSE							40909	2.13004	CVS	Q258	1	cardio	Andra specificerade medfödda missbildningar av de stora artärerna	Q210		VSD
M	13.7125	0.0375685	3.89028	Vårdavdelning	Vårdavdelning	757	FALSE	1	FALSE							40909	2.46016	Resp	J12.1			RS pneumoni
K	19.4951	0.0534113	1.44236	Annat sjukhus	Vårdavdelning	758	FALSE	1	FALSE							40909	5.40388	Resp	J12.1			RS pneumoni
M	552.511	1.51373	0.0479167	Vårdavdelning	Vårdavdelning	759	FALSE	1	FALSE							40909	0.868961	Misc	C80.9	1	onc	Malign tumör utan specificerad lokalisation
K	2.49861	0.00684551	23.9806	Neoavdelning	Moderklinik	760	TRUE	2	TRUE	FALSE			26.5014	2.52083	608.94		4.4	CVS	Q234	1	cardio	HLHS
K	29.5069	0.0808409	0.385417	Vårdavdelning	Vårdavdelning	760	TRUE	2	FALSE	TRUE				-0.892361	3.02778		72.1651	Misc	E87.8	1	cardio	Andra elektrolyt och vätskerubbningar	Q24.9	1	Hjärtmissbildning UNS
K	1788.88	4.90103	0.635417	Annan IVA-Hemmahörande här	Vårdavdelning	761	FALSE	1	FALSE							40909	0.27089	Neuro	S099			Huvudskador UNS
M	363.521	0.995947	1.06597	Operation	Moderklinik	762	FALSE	1	FALSE							40909	1.5	CVS	Q221	1	cardio	pulmonalis stenos
M	2347.75	6.4322	0.664583	Akutmottagning	Vårdavdelning	763	FALSE	1	FALSE							40909	1.2357	Misc	E14.1	1	endocrine	Diabetes med ketoacidos, DKA
K	2611.51	7.15482	0.951389	Operation	Moderklinik	764	FALSE	1	FALSE							40909	1.1	CVS	Q211			Förmaksseptumdefekt
K	190.517	0.521965	0.961806	Operation	Vårdavdelning	765	FALSE	1	FALSE							40909	0.183085	CVS	Q250			öppetstående Ductus arteriosus
K	120.236	0.329414	1.20833	Annat sjukhus	Vårdavdelning	766	FALSE	1	FALSE								80.4843	Misc	A41.9			Använd ej (Svår sepsis/Septisk chock)	I62.9		Intrakraniell blödning. Ej trauma. Ospecificerad	R56.8		Kramper UNS
K	405.585	1.11119	2.08125	Annat sjukhus	Vårdavdelning	767	FALSE	1	FALSE							40909	3.16219	Misc	E87.8			Andra elektrolyt och vätskerubbningar	A09.9		Gastroenterit och Kolit. Infektiös. ospec.
K	3.54167	0.0097032	14.0417	Vårdavdelning	Moderklinik	768	TRUE	8	TRUE	FALSE	1132.46	40909			-415.125		14.2	CVS	Q234	1	cardio	Hypoplastiskt VK syndrom
K	166.552	0.456307	0.916667	Operation	Moderklinik	768	TRUE	8	TRUE	TRUE					148.969		9.5	CVS	Q234	1	cardio	Hypoplastiskt VK syndrom
K	301.54	0.826138	0.911111	Vårdavdelning	Vårdavdelning	768	TRUE	8	TRUE	TRUE					134.072		20.9127	CVS	I49.9	1	Cardio	Hjärtarytmi, ospecificerad
K	302.502	0.828773	1	Vårdavdelning	Vårdavdelning	768	TRUE	8	TRUE	TRUE					0.0506944		1.47	CVS	I49.9	1	Cardio	Hjärtarytmi, ospecificerad
K	312.752	0.856855	1.92153	Vårdavdelning	Vårdavdelning	768	TRUE	8	TRUE	TRUE					9.25		17.8404	CVS	Q24.9	1	cardio	Hjärtmissbildning UNS
K	327.75	0.897945	5.6875	Operation	Moderklinik	768	TRUE	8	TRUE	TRUE					13.0764		14.5	CVS	Q234	1	cardio	Hypoplastiskt VK syndrom	I978
K	418.167	1.14566	7.4375	Annat sjukhus	Moderklinik	768	TRUE	8	TRUE	TRUE					84.7292		31.8	CVS	Q234	1	cardio	Hypoplastiskt VK syndrom	I500
K	429.74	1.17737	0.875	Vårdavdelning	Moderklinik	768	TRUE	8	FALSE	TRUE					4.13542		1.9	Misc	Z949	1		Transplantationstillstånd
K	414.064	1.13442	0.170833	Vårdavdelning	Vårdavdelning	769	FALSE	1	FALSE							40909	3.87874	Misc	A41.9			Använd ej (Svår sepsis/Septisk chock)
K	38.9792	0.106792	0.277778	Operation	Vårdavdelning	770	FALSE	1	FALSE							40909	0.27089	GI	Q400			Pylorusstenos
M	29.6535	0.0812424	5.80486	Annat sjukhus	Annat sjukhus	771	FALSE	1	FALSE							40909	5.38933	Resp	J12.1			RS pneumoni	j15.9		Pneumoni bakteriell. ospecificerad.
M	103.521	0.283619	1.0625	Operation	Moderklinik	772	FALSE	1	FALSE							40909	1	CVS	Q230	1	cardio	Medfödd aortaklaffstenos
K	4637.67	12.7059	0.680556	Vårdavdelning	Moderklinik	773	TRUE	3	TRUE	FALSE	795.333	40909			12.0833		0.8	Resp	J380			Stämbandspares	M419		Skolios
K	4639.56	12.7111	0.850694	Vårdavdelning	Moderklinik	773	TRUE	3	TRUE	TRUE					1.21528		0.2	Resp	Q311	1	resp	medfödd subglottisk stenos
K	4650.58	12.7413	0.909722	Operation	Moderklinik	773	TRUE	3	FALSE	TRUE					10.1701		1.1	Misc	M419			Skolios
K	28.0917	0.0769635	4.48194	Annat sjukhus	Vårdavdelning	774	FALSE	1	FALSE							40909	66.9122	CVS	I49.9			Hjärtarytmi, ospecificerad
M	1.75	0.00479452	0.791667	Operation	Moderklinik	775	FALSE	1	FALSE							40909	0.7	GI	Q399			Esofagusatresi
M	1337.48	3.66434	8.02083	Annan IVA	Annan IVA	776	FALSE	1	FALSE							40909	0.406406	Resp	J96.9			Resp insuff.
K	9.78125	0.0267979	2.69792	Operation	Vårdavdelning	777	FALSE	1	FALSE							40909	1.14018	CVS	Q253	1	cardio	Aorta stenos	Q210		VSD				Q248
K	22.7319	0.0622793	1.82083	Annat sjukhus	Vårdavdelning	778	FALSE	1	FALSE							40909	13.6234	CVS	I49.9			Hjärtarytmi, ospecificerad
K	190.603	0.522201	11.0236	Operation	Vårdavdelning	779	TRUE	2	TRUE	FALSE	1335.4	40909			-551.949		0.574983	Misc	H93.9			Öronsjukdom UNS	A41.9		Använd ej (Svår sepsis/Septisk chock)
K	298.462	0.817704	7.07986	Operation	Vårdavdelning	779	TRUE	2	FALSE	TRUE					96.8347		1.97698	Resp	Q34.9	1	resp	Missbildning i andningsorgan
M	13.9583	0.038242	6.65278	Annat sjukhus	Annat sjukhus	780	TRUE	5	TRUE	FALSE	1311.04	40909			-90.5833		1.5	CVS	Q251	1	G-I	Coarctatio Aorte	Q793		Gastroschisis
M	80.2083	0.219749	1.04028	Vårdavdelning	Vårdavdelning	780	TRUE	5	TRUE	TRUE					59.5972		2.22655	G-I	K72.9	1	G-I	Leversvikt, ospecificerad	Q79.3	1	Gastroschisis
M	88.6361	0.242839	0.932639	Vårdavdelning	Vårdavdelning	780	TRUE	5	TRUE	TRUE					7.3875		0.276609	G-I	K40.9			Ljumskbråck
M	112.672	0.308689	2.79236	Vårdavdelning	Vårdavdelning	780	TRUE	5	TRUE	TRUE					23.1028		4.34954	Resp	J96.9	1	G-I	Resp insuff.	Q79.3	1	Gastroschisis
M	139.541	0.382304	1.01875	Vårdavdelning	Vårdavdelning	780	TRUE	5	FALSE	TRUE					24.0771		1.1484	G-I	K92.9			Ospecificerad sjukdom i GI-organen
M	139.577	0.382403	0.917361	Operation	Vårdavdelning	781	TRUE	2	TRUE	FALSE	519.423	40909			665.017		0.151935	Neuro	G91.9	1	neuro	Hydrocefalus
M	154.619	0.423615	0.849306	Operation	Vårdavdelning	781	TRUE	2	FALSE	TRUE					14.125		0.446816	Neuro	I62.9	1	Cardio	Intrakraniell blödning. Ej trauma. Ospecificerad
K	10.5	0.0287671	15.1667	ULP/DSBUS	Biva	782	TRUE	4	TRUE	FALSE	506.5	40909			-2.96875		saknas	Resp	Q79.0	1	Genetic	CDH
K	25.5736	0.0700647	9.82222	Annan IVA	Annan IVA	782	TRUE	4	TRUE	TRUE					-0.0930556		8.6108	Resp	Q79.0	1	Genetic	Diafragmabråck
K	0.84375	0.00231164	9.87847	Annan IVA-Medicinsk indikation	Annan IVA-Medicinsk indikation	782	TRUE	4	TRUE	TRUE					-34.5521		5.08552	Resp	Q790	1	Genetic	Diafragmabråck
K	35.5104	0.0972888	9.95833	Annan IVA-Hemmahörande här	Vårdavdelning	782	TRUE	4	FALSE	TRUE					24.7882		19.3586	Resp	Q336	1	resp	Lunghypoplasi/dysplasi	Q899		Ospecificerad missbildning
M	1.63542	0.00448059	0.9375	Annat sjukhus	Annat sjukhus	783	TRUE	2	TRUE	FALSE	566.365	40909			-94.8333		3.98832	Resp	Q34.9	1	resp	Missbildning i andningsorgan
M	2.70833	0.00742009	4.78125	Annat sjukhus	Moderklinik	783	TRUE	2	FALSE	TRUE					0.135417		12.5	CVS	Q262	1	cardio	TAPVS	Q211		förmaksseptum defekt	Q250
M	102.556	0.280974	1.18403	Operation	Vårdavdelning	784	TRUE	2	TRUE	FALSE			35.4444	-0.91	-779.934		4.87696	Misc	C809	1	onc	Malign tumör utan specificerad lokalisation							Q234	1	HLHS
M	134.083	0.367352	4.82292	Operation	Vårdavdelning	784	TRUE	2	FALSE	TRUE				-0.90625	30.3438		9.91906	GI	Q459	1	G-I	Missbildning i matsmältningsorgan
M	491.749	1.34726	0.813889	Operation	Vårdavdelning	785	FALSE	1	FALSE							40909	0.107249	Misc	C80.9	1	onc	Malign tumör utan specificerad lokalisation
K	3268.75	8.95549	0.2	Annat sjukhus	Vårdavdelning	786	FALSE	1	FALSE							40909	0.750912	Misc	C80.9	1	onc	Malign tumör utan specificerad lokalisation	J96.9		Resp insuff.	G80.9		Cerebral pares, ospec.
K	0.708333	0.00194064	2.91667	Operation	Moderklinik	787	TRUE	3	TRUE	FALSE	446.292	40909			864.755		3.8	GI	Q793	1	Genetic	Gastroschisis
K	31.7917	0.0871005	1.75694	Operation	Moderklinik	787	TRUE	3	TRUE	TRUE					28.1667		2.3	GI	Q793	1	Genetic	Gastroschisis
K	67.0729	0.183761	1.77431	Operation	Moderklinik	787	TRUE	3	FALSE	TRUE					33.5243		2.4	GI	K567	1	G-I	Ileus. Ospecificerad	Q793		Gastroschisis
M	14.4896	0.0396975	2.95139	Operation	Moderklinik	788	TRUE	3	TRUE	FALSE	1263.51	40909			-885.358		2	GI	Q793	1	Genetic	Gastroschisis
M	58.0833	0.159132	0.458333	Operation	Moderklinik	788	TRUE	3	TRUE	TRUE					40.6424		1.1	GI	K567			Ileus. Ospecificerad
M	78.8854	0.216124	0.90625	Akutmottagning	Moderklinik	788	TRUE	3	FALSE	TRUE					20.3438		3.7	GI	K567	1	G-I	Ileus. Ospecificerad	Q459		Missbildning i matsmältningsorgan
M	145.583	0.398858	0.909722	Annat sjukhus	Moderklinik	789	TRUE	2	TRUE	FALSE	674.417	40909			523.792		0.8	Resp	P271	1	resp	BPD (BronkoPulmonell Dysplasi)
M	147.604	0.404395	6.02083	Vårdavdelning	Annat sjukhus	789	TRUE	2	FALSE	TRUE					1.11111		2.3	Resp	P271	1	resp	BPD (BronkoPulmonell Dysplasi)
K	2.45139	0.00671613	4.13194	NEO	BIVA	790	TRUE	2	TRUE	FALSE	536.549	40909			129.826		saknas	Resp	P24.0			MAS
K	6.58403	0.0180384	2.95764	Annan IVA	Annat sjukhus	790	TRUE	2	FALSE	TRUE					0.000694444		28.3456	Resp	P24.0			Mekoniumaspiration
K	2185.74	5.98832	0.909028	Operation	Vårdavdelning	791	FALSE	1	FALSE							40909	0.886096	CVS	Q213	1	cardio	Fallots Tetrad
K	4420.97	12.1123	0.559028	Vårdavdelning	Vårdavdelning	792	FALSE	1	FALSE							40909	2.06616	Misc	E141	1	endocrine	Diabetes med ketoacidos, DKA
M	682.813	1.87072	0.666667	Operation	Moderklinik	793	FALSE	1	FALSE							40909	0.3	Neuro	R568	1	neuro	Kramper UNS	G809		Cerebral pares, ospec.	K219
K	648.521	1.77677	1.03472	Operation	Vårdavdelning	794	FALSE	1	FALSE							40909	1.11128	CVS	Q212	1	cardio	AVSD							Q210			Q204			Q238			Q204		Q251		Q204		Q263
K	23.441	0.0642218	1.14236	Operation	Moderklinik	795	TRUE	2	TRUE	FALSE	785.559	40909			259.885		1.6	CVS	Q224	1	cardio
K	135.5	0.371233	0.979167	Operation	Moderklinik	795	TRUE	2	FALSE	TRUE					110.917		11.4	CVS	Q234	1	cardio	Hypoplastiskt VK syndrom
K	5738.91	15.723	0.0729167	Annat sjukhus	Annan IVA	796	FALSE	1	FALSE							40909	15.9025	Neuro	I62.9			Intrakraniell blödning. Ej trauma. Ospecificerad
K	121.646	0.333276	1.02778	Operation	Moderklinik	797	FALSE	1	FALSE							40909	1.4	CVS	Q213	1	cardio	Fallots Tetrad	Q211		förmaksseptum defekt
M	507.751	1.3911	7.69306	Annat sjukhus	Vårdavdelning	798	FALSE	1	FALSE							40909	13.3332	Resp	J96.9			Resp insuff.
M	48.4549	0.132753	1.85069	Operation	Vårdavdelning	799	FALSE	1	FALSE							40909	0.406406	CVS	Q248	1	cardio	andra spec hjärt missb.							Q251
K	5657.56	15.5002	5.03472	Akutmottagning	Moderklinik	800	FALSE	1	FALSE								98.2	Misc	I469			Hjärtstillestånd / Hjärtstopp
M	1.61806	0.00443303	2.85417	ULP/Mälar sjh		801	FALSE	1	FALSE							40909	13.8	Resp	P24.0			MAS
K	114.651	0.314113	7.01528	Akutmottagning	Vårdavdelning	802	FALSE	1	FALSE								80.1946	CVS	I42.9	1	Cardio	Kardiomyopati
M	26.4931	0.0725837	5.19444	Operation	Vårdavdelning	803	TRUE	2	TRUE	FALSE	1151.51	40909			-631.174		0.406406	CVS	Q228	1
M	143.583	0.393379	0.909722	Operation	Vårdavdelning	803	TRUE	2	FALSE	TRUE					111.896		1.30923	CVS	Q228	1
K	97.4493	0.266984	1.28194	Operation	Vårdavdelning	804	FALSE	1	FALSE							40909	1.02224	Resp	P28.9			Sjukdomstilltånd i andningsorganen hos nyfödd
K	1911.5	5.23699	1.24028	Vårdavdelning	Vårdavdelning	805	FALSE	1	FALSE							40909	0.591585	post op other	Z04.9			Observation UNS, Postopvård UNS
K	1482.62	4.06198	0.871528	Operation	Vårdavdelning	806	FALSE	1	FALSE							40909	0.892044	CVS	Q230	1	cardio	Medfödd aortaklaffstenos	Q251	1	Coarctatio aortae
K	11.875	0.0325342	14.7292	Operation	Vårdavdelning	807	TRUE	6	TRUE	FALSE	1355.12	40909			-498.618		1.41269	CVS	Q249	1	cardio	Hjärtmissbildning UNS	Q263	1	partiellt anomalt mynnande lungvener
K	31.6458	0.0867009	1.04861	Vårdavdelning	Vårdavdelning	807	TRUE	6	TRUE	TRUE					5.04167		3.91206	CVS	Q234	1	cardio	Hypoplastiskt VK syndrom
K	83.8438	0.229709	0.59375	Operation	Vårdavdelning	807	TRUE	6	TRUE	TRUE					51.1493		5.26302	CVS	Q234	1	cardio	Hypoplastiskt VK syndrom
K	376.792	1.03231	19.684	Operation	Vårdavdelning	807	TRUE	6	TRUE	TRUE					292.354		7.53341	CVS	Q234	1	cardio	Hypoplastiskt VK syndrom
K	557.465	1.5273	5.26389	Operation	Vårdavdelning	807	TRUE	6	TRUE	TRUE					160.99		9.25491	CVS	Q234	1	cardio	Hypoplastiskt VK syndrom
K	732.323	2.00636	15.3299	Operation	Vårdavdelning	807	TRUE	6	FALSE	TRUE					169.594		45.6014	CVS	Q234	1	cardio	Hypoplastiskt VK syndrom	Q263	1	partiellt anomalt mynnande lungvener	Z949		Transplantationstillstånd
K	268.448	0.735474	0.989583	Operation	Moderklinik	808	FALSE	1	FALSE							40909	0.6	CVS	Q254	1	cardio	andra aorta missb
M	62.7604	0.171946	0.626389	Postoperativ vård	Vårdavdelning	809	FALSE	1	FALSE							40909	0.215201	GI	K409			Ljumskbråck
M	303.021	0.830194	1.64931	Vårdavdelning	Vårdavdelning	810	FALSE	1	FALSE							40909	0.750912	Resp	J969			Resp insuff.	J121		RS pneumoni
M	107.799	0.295339	0.595139	Vårdavdelning	Vårdavdelning	811	FALSE	1	FALSE							40909	0.13035	Misc	Q79.9			Missbildning i muskel/skelett
M	4936.7	13.5252	0.166667	Akutmottagning	Vårdavdelning	812	FALSE	1	FALSE							40909	0.862353	Injury	F100			Alkoholintox
M	2.70139	0.00740107	3.79792	Vårdavdelning	Vårdavdelning	813	TRUE	3	TRUE	FALSE	803.299	40909			-377.163		2.15282	CVS	Q220	1	cardio	pulmonalis atresi	Q201	1	DORV	Q220			Q999		Kromosomavvikelse
M	6.875	0.0188356	4.61875	Vårdavdelning	Vårdavdelning	813	TRUE	3	TRUE	TRUE					0.375694		2.0823	CVS	Q201	1	cardio	DORV
M	81.0347	0.222013	4.48611	Operation	Vårdavdelning	813	TRUE	3	FALSE	TRUE					69.541		2.17557	CVS	Q220	1	cardio	pulmonalis atresi	Q210		VSD
M	4796.58	13.1413	0.888889	Akutmottagning	Vårdavdelning	814	FALSE	1	FALSE							40909	13.1772	Resp	J969			Resp insuff.	T179		Främmande kropp i andningsvägarna
K	183.667	0.503196	6.89583	Operation	Vårdavdelning	815	TRUE	2	TRUE	FALSE	746.333	40909			-273.802		1.08951	CVS	Q239	1	cardio	Missbildning av aorta/mitralisklaff UNS							Q248			Q254			Q250
K	191.312	0.524144	5.18681	Vårdavdelning	Vårdavdelning	815	TRUE	2	FALSE	TRUE					0.75		2.79524	CVS	Q212	1	cardio	AVSD
K	585.932	1.60529	0.443056	Vårdavdelning	Vårdavdelning	817	FALSE	1	FALSE							40909	0.750912	Neuro	R56.8	1	neuro	Kramper UNS	Q04.9		Medfödd hjärnmissbildning.
K	2665.5	7.30274	1.02778	Operation	Moderklinik	818	FALSE	1	FALSE							40909	1.4	CVS	Q211			Förmaksseptumdefekt
K	2.08333	0.00570776	0.4375	Akutmottagning	Vårdavdelning	819	FALSE	1	FALSE							40909	1.91334	Neuro	R56.8			Kramper UNS
K	110.938	0.303938	7.5625	Annat sjukhus	Moderklinik	820	TRUE	5	TRUE	FALSE	1327.06	40909			-868.583		4.2	CVS	Q254	1	cardio	andra aorta missb	Q250		Öppetstående ductus arteriosus
K	316.841	0.868057	26.375	BIVA/ULP Umeå		820	TRUE	5	TRUE	TRUE					198.341		15.8	Resp	Q32.0	1	resp	Trakeomalaci
K	316.849	0.86808	2.03125	Annat sjukhus	Annan IVA	820	TRUE	5	TRUE	TRUE					-26.3667		3.87874	Resp	J96.9			Resp insuff.
K	343.216	0.940318	1.37431	Annan IVA	Annan IVA	820	TRUE	5	TRUE	TRUE					24.3354		5.35226	Resp	Q32.0	1	resp	Medfödd tracheomalaci	Q32.0		Medfödd tracheomalaci
K	345.144	0.945601	26.3208	Annan IVA	Annan IVA	820	TRUE	5	FALSE	TRUE					0.554167		6.4699	Resp	Q34.9	1	resp	Missbildning i andningsorgan
K	185.542	0.508333	8.03125	Annan IVA	Annat sjukhus	821	FALSE	1	FALSE							40909	12.2	Resp	J069			Övre luftvägsinfektion, akut UNS
K	232.479	0.636929	1.125	Operation	Moderklinik	822	FALSE	1	FALSE							40909	2.3	CVS	Q211			Förmaksseptumdefekt
M	11.6944	0.0320396	0.902778	Akutmottagning	Vårdavdelning	823	FALSE	1	FALSE							40909	0.371705	Resp	J12.1			RS pneumoni	J12.9		Pneumoni virusbetingad. Ospecifierad
M	55.6694	0.152519	0.980556	Akutmottagning	Vårdavdelning	824	TRUE	2	TRUE	FALSE	676.331	40909			775.072		0.243663	Resp	J12.9			Pneumoni virusbetingad. Ospecifierad
M	62.7521	0.171924	3.85	Vårdavdelning	Vårdavdelning	824	TRUE	2	FALSE	TRUE					6.10208		5.21882	G-I	K56.1			Invagination	j12.1		RS pneumoni
M	2345.6	6.42631	0.864583	Operation	Vårdavdelning	825	FALSE	1	FALSE							40909	1.02183	Neuro	Q059	1	Neuro	MMC
K	5488.95	15.0382	0.535417	Akutmottagning	Vårdavdelning	826	FALSE	1	FALSE							40909	0.844332	Misc	E14.1	1	endocrine	Diabetes med ketoacidos, DKA	S09.9		Huvudskador UNS
M	867.611	2.37702	6.86806	Operation	Vårdavdelning	827	FALSE	1	FALSE							40909	1.30369	CVS	Q210			Kammarseptumdefekt
M	146.688	0.401884	0.802083	Operation	Moderklinik	828	FALSE	1	FALSE							40909	2	CVS	Q210			Kammarseptumdefekt
K	0.0590278	0.00016172	30.5646	Förlossning	Vårdavdelning	829	TRUE	2	TRUE	FALSE	474.941	40909			-37.4306		1.62561	GI	Q79.2	1	G-I	Omfalocele
K	30.9472	0.0847869	11.716	Vårdavdelning	Vårdavdelning	829	TRUE	2	FALSE	TRUE					0.323611		11.9408	Resp	J96.9	1	G-I	Resp insuff.	Q79.2	1	Omfalocele
K	325.185	0.890919	0.272917	Vårdavdelning	Vårdavdelning	830	FALSE	1	FALSE							40909	2.15636	Resp	J96.9			Resp insuff.
K	1614.55	4.42343	1.01042	Operation	Moderklinik	831	FALSE	1	FALSE							40909	1.6	CVS	Q233	1	cardio	Medfödd mitralisinsufficiens
K	391.568	1.07279	0.977083	Akutmottagning	Vårdavdelning	832	FALSE	1	FALSE							40909	1.89262	GI	A09.9			Gastroenterit och Kolit. Infektiös. ospec.
K	27.7188	0.0759418	0.364583	Operation	Vårdavdelning	833	TRUE	2	TRUE	FALSE	1275.28	40909			-626.826		1.00091	Resp	J969	1	cardio	Resp insuff.	M899		sjd i benvävnad ospec
K	93.5972	0.256431	1.85417	Operation	Vårdavdelning	833	TRUE	2	FALSE	TRUE					65.5139		2.668	CVS	Q213	1	cardio	Fallots Tetrad
K	1.08333	0.00296804	10.5972	NEO Sachska		834	TRUE	3	TRUE	FALSE	1317.92	40909			-110.368		64.6	Resp		1	cardio	Näs o Pharynxblödning TGA
K	11.684	0.032011	6.75347	Annan IVA	Vårdavdelning	834	TRUE	3	TRUE	TRUE					0.00347222		31.4859	Resp	P26.9	1	cardio	Lungblödning under den perinatala perioden	Q24.9	1	Hjärtmissbildning UNS
K	18.5417	0.0507991	6.08333	Annat sjukhus	Moderklinik	834	TRUE	3	FALSE	TRUE					0.104167		1.6	CVS	Q203	1	cardio	TGA	Q210		VSD
M	3.59375	0.00984589	73.9896	Operation	Vårdavdelning	835	TRUE	2	TRUE	FALSE	1016.41	40909			277.969		0.298163	Misc	Q899	1	Genetic	Ospecificerad missbildning
M	576.375	1.57911	1.04861	Vårdavdelning	Vårdavdelning	835	TRUE	2	FALSE	TRUE					498.792		2.20145	Misc	Q899	1	Genetic	Ospecificerad missbildning
M	7.53125	0.0206336	3.95139	Annat sjukhus	Moderklinik	836	FALSE	1	FALSE							40909	8.7	CVS	Q210	1	cardio	Kammarseptumdefekt	Q251	1	Coarctatio aortae
K	75.4597	0.206739	21.9215	Annan IVA	Annat sjukhus	837	FALSE	1	FALSE							40909	5.14268	Resp	Q34.9	1	resp	Missbildning i andningsorgan	P07.2		Höggradigt underburet barn < 28 v.	P27.1		BPD (BronkoPulmonell Dysplasi)
M	618.626	1.69487	0.95	Operation	Vårdavdelning	838	FALSE	1	FALSE							40909	0.216617	Misc	D48.9			Tumör av osäker och okänd natur utan specificerad lokalisation
M	0.729167	0.00199772	3.875	Neoavdelning	Moderklinik	839	FALSE	1	FALSE							40909	1.7	CVS	Q251	1	cardio	Coarctatio Aorte	Q210		VSD	Q211
K	5254.66	14.3963	1.01042	Operation	Moderklinik	840	FALSE	1	FALSE							40909	1.1	CVS	Q230	1	cardio	Medfödd aortaklaffstenos	I351
K	185.813	0.509077	5.16944	Akutmottagning	Vårdavdelning	841	FALSE	1	FALSE							40909	3.87874	Resp	J93.9			Pneumothorax, ospec	j12.9		Pneumoni,virusbetingad. Ospecificerad.
K	41.9792	0.115011	0.725	Annat sjukhus	Annat sjukhus	842	FALSE	1	FALSE							40909	0.8	Resp	B349			virusinf ospec
M	0.579861	0.00158866	2.92014	Vårdavdelning	Annat sjukhus	843	TRUE	3	TRUE	FALSE	1331.42	40909			-552.124		19.3932	CVS	Q24.9	1	cardio	Hjärtmissbildning UNS
M	3.47917	0.00953196	3.11111	Annat sjukhus	Moderklinik	843	TRUE	3	TRUE	TRUE					-0.0208333		0.8	CVS	Q203	1	cardio	TGA
M	9.54167	0.0261416	3.89583	Vårdavdelning	Moderklinik	843	TRUE	3	FALSE	TRUE					2.95139		12.8	CVS	I278	1	Cardio	Sekundär pulmonell hypertension
K	101.531	0.278168	1.03125	Vårdavdelning	Moderklinik	844	FALSE	1	FALSE							40909	0.3	CVS	Q246	1	cardio	medfött A-V block
K	296.542	0.812443	0.885417	Operation	Moderklinik	845	FALSE	1	FALSE							40909	1.7	CVS	Q243	1	cardio	Infundibulär pulmonalisstenos
M	2288.59	6.27012	0.188194	Vårdavdelning	Vårdavdelning	846	FALSE	1	FALSE							40909	1.48404	Neuro	R56.8			Kramper UNS
K	4497.63	12.3223	1.16111	Annat sjukhus	Annat sjukhus	847	FALSE	1	FALSE							40909	0.958488	Misc	E14.1	1	endocrine	Diabetes med ketoacidos, DKA
M	744.169	2.03882	2.14299	Vårdavdelning	Vårdavdelning	848	FALSE	1	FALSE							40909	0.750912	Resp	J12.9			Pneumoni virusbetingad. Ospecifierad
M	713.5	1.95479	1.05208	Operation	Vårdavdelning	849	FALSE	1	FALSE							40909	0.874585	CVS	Q230	1	cardio	Medfödd aortaklaffstenos
M	982.673	2.69225	0.796528	Annat sjukhus	Annat sjukhus	850	TRUE	2	TRUE	FALSE	1108.33	40909			-76.8792		0.156064	Resp	J12.9	1	Neuro	Pneumoni virusbetingad. Ospecifierad	G80.9		Cerebral pares, ospec.	j12.9		Pneumoni,virusbetingad. Ospecificerad.	j96.9		Respiratorisk insufficiens. Ospecificerad.
M	1583.66	4.3388	5.2067	Annat sjukhus	Vårdavdelning	850	TRUE	2	FALSE	TRUE					600.194		33.7522	Resp	J15.9			Pneumoni bakteriell UNS (vid svår sepsis/chock även R65.1/R57.2)
M	2355.11	6.45237	0.302778	Vårdavdelning	Vårdavdelning	851	FALSE	1	FALSE							40909	5.45548	post op other	Z04.9			Observation UNS, Postopvård UNS	I49.9		Hjärtarytmi, ospecificerad
K	1.00694	0.00275875	5.62847	Annan IVA-Medicinsk indikation	Annan IVA-Hemmahörande där	852	TRUE	2	TRUE	FALSE	897.993	40909			-244.41		1.12386	Misc	A419			Använd ej (Svår sepsis/Septisk chock)
K	42.5625	0.11661	4.91667	Operation	Vårdavdelning	852	TRUE	2	FALSE	TRUE					35.9271		88.5555	Resp	Q314	1	resp	larynx missbildn
M	524.239	1.43627	0.252083	Vårdavdelning	Vårdavdelning	853	FALSE	1	FALSE							40909	0.936933	Misc	D75.9			sjd i blod eller blodbildande organ ospec
M	430.865	1.18045	1.9375	Annat sjukhus	Moderklinik	854	FALSE	1	FALSE							40909	6.9	Resp	J121			RS pneumoni
K	99.9167	0.273744	9.51389	Vårdavdelning	Vårdavdelning	855	FALSE	1	FALSE							40909	1.02183	CVS	Q210			Kammarseptumdefekt	Q211		förmaksseptum defekt	Q210
M	0.871528	0.00238775	1.60694	Vårdavdelning	Vårdavdelning	856	FALSE	1	FALSE							40909	1.58159	CVS	I49.9	1	G-I	Hjärtarytmi, ospecificerad	Q45.9		Missbildning i matsmältningsorgan	Q55.9		Missbildning i manliga könsorgan
M	9.57639	0.0262367	3.07986	Operation	Vårdavdelning	857	TRUE	2	TRUE	FALSE	1188.42	40909			-784.902		0.406406	CVS	Q251	1	cardio	Coarctatio Aorte	Q245	1	coronar anomali
M	89.5729	0.245405	1.04167	Operation	Vårdavdelning	857	TRUE	2	FALSE	TRUE					76.9167		0.864921	CVS	Q230	1	cardio	Medfödd aortaklaffstenos
K	4179.62	11.451	1.01042	Operation	Moderklinik	858	FALSE	1	FALSE							40909	1.3	CVS	Q213	1	cardio	Fallots Tetrad	Q256	1
M	2556.88	7.00514	0.555556	Akutmottagning	Vårdavdelning	859	FALSE	1	FALSE							40909	0.793662	Neuro	R56.8			Kramper UNS
M	1188.17	3.25527	-0.174306	Akutmottagning	Vårdavdelning	860	FALSE	1	FALSE								7.2726	GI	A09.9			Gastroenterit och Kolit. Infektiös. ospec.	H1N1		Svininfluensa
K	207.365	0.568122	0.211806	Akutmottagning	Vårdavdelning	862	TRUE	5	TRUE	FALSE	1186.64	40909			-394.635		0.328434	Resp	J129	1	genetic	Pneumoni virusbetingad. Ospecifierad	Q899		Ospecificerad missbildning	J129		Pneumoni virusbetingad. Ospecifierad
K	245.104	0.671518	0.65625	Akutmottagning	Vårdavdelning	862	TRUE	5	TRUE	TRUE					37.5278		0.750912	Resp	J069	1	genetic	Övre luftvägsinfektion, akut UNS	Q250		Öppetstående ductus arteriosus
K	271.521	0.743893	1.34722	Akutmottagning	Vårdavdelning	862	TRUE	5	TRUE	TRUE					25.7604		1.01257	Resp	J969	1	genetic	Resp insuff.	Q999		Kromosomavvikelse
K	304.448	0.834104	0.315972	Akutmottagning	Vårdavdelning	862	TRUE	5	TRUE	TRUE					31.5799		3.63162	Resp	J159	1	cardio	Pneumoni bakteriell UNS (vid svår sepsis/chock även R65.1/R57.2)							Q251
K	891.396	2.44218	1.25694	Akutmottagning	Vårdavdelning	862	TRUE	5	FALSE	TRUE					586.632		3.87874	Resp	J069	1	genetic	Övre luftvägsinfektion, akut UNS	Q999		Kromosomavvikelse
K	910.729	2.49515	7.9375	Annan IVA	Moderklinik	863	FALSE	1	FALSE							40909	0.6	Neuro	R568			Kramper UNS
K	2.40417	0.00658676	0.291667	Annat sjukhus	Vårdavdelning	864	FALSE	1	FALSE							40909	1.25185	G-I	K92.9			Ospecificerad sjukdom i GI-organen
M	25.5972	0.0701294	4.87847	Operation	Moderklinik	865	FALSE	1	FALSE							40909	1.9	CVS	Q210			Kammarseptumdefekt	Q211		förmaksseptum defekt	Q250
K	118.571	0.324852	0.863194	Operation	Vårdavdelning	866	FALSE	1	FALSE							40909	0.944697	Misc	Q79.9			Missbildning i muskel/skelett
M	212.688	0.582705	4.70833	Vårdavdelning	Moderklinik	867	FALSE	1	FALSE							40909	0.2	CVS	Q210			Kammarseptumdefekt	Q250		Öppetstående ductus arteriosus	Q211
K	189.514	0.519216	1.96528	Operation	Moderklinik	868	TRUE	9	TRUE	FALSE	1223.49	40909			-761.882		3	CVS	Q211			Förmaksseptumdefekt
K	204.792	0.561073	0.0833333	Vårdavdelning	Moderklinik	868	TRUE	9	TRUE	TRUE					13.3125		0.3	Resp	J969	1	resp	Resp insuff.	Q211		förmaksseptum defekt	Q320		Medfödd tracheomalaci
K	224.688	0.615582	8.9375	Vårdavdelning	Moderklinik	868	TRUE	9	TRUE	TRUE					19.8125		0.1	Resp	J969			Resp insuff.	Q743			K929		Ospecificerad sjukdom i GI-organen
K	414.469	1.13553	6.16667	Akutmottagning	Moderklinik	868	TRUE	9	TRUE	TRUE					180.844		13.3	Misc	A419			Använd ej (Svår sepsis/Septisk chock)
K	450.688	1.23476	0.802083	Operation	Moderklinik	868	TRUE	9	TRUE	TRUE					30.0521		0.4	Resp	J961	1	resp	kronisk respinsuff	I495		sick sinus sdr	Z450			J387		struphuvud sjd
K	618.653	1.69494	1.76389	Operation	Moderklinik	868	TRUE	9	TRUE	TRUE					167.163		1.8	Resp	J961	1	resp	kronisk respinsuff	J387		struphuvud sjd	Q875		medf missb skelett
K	658.001	1.80274	0.457639	Akutmottagning	Moderklinik	868	TRUE	9	TRUE	TRUE					37.584		7.3	Resp	A499			bakterie inf ospec
K	710.708	1.94715	0.84375	Operation	Moderklinik	868	TRUE	9	TRUE	TRUE					52.25		4.1	Resp	J969			Resp insuff.	J387			Q875
K	1032.52	2.82882	13.0938	Operation	Moderklinik	868	TRUE	9	FALSE	TRUE					320.969		0.2	Resp	G473	1	resp	Sömnapne	J961			Q875
K	3223.75	8.83219	0.632639	Vårdavdelning	Vårdavdelning	869	FALSE	1	FALSE							40909	0.182646	Misc	C80.9	1	onc	Malign tumör utan specificerad lokalisation
K	289.833	0.794064	0.854167	Akutmottagning	Moderklinik	870	FALSE	1	FALSE							40909	0.9	Neuro	R568			Kramper UNS
K	207.925	0.569658	6.6375	Akutmottagning	Vårdavdelning	871	TRUE	3	TRUE	FALSE	1446.07	40909			-334.762		6.02223	Resp	J12.1			RS pneumoni
K	219.541	0.601482	1.17569	Vårdavdelning	Vårdavdelning	871	TRUE	3	TRUE	TRUE					4.97847		0.156064	Resp	J12.1			RS pneumoni
K	221.752	0.60754	10.8347	Vårdavdelning	Vårdavdelning	871	TRUE	3	FALSE	TRUE					1.03542		0.174945	Resp	J15.9			Pneumoni bakteriell UNS (vid svår sepsis/chock även R65.1/R57.2)
M	677.876	1.8572	0.636111	Vårdavdelning	Vårdavdelning	872	FALSE	1	FALSE							40909	4.34239	Misc	T78.2B			Anafylaxi UNS
K	1160.71	3.18002	1.88889	Operation	Moderklinik	873	FALSE	1	FALSE							40909	0.7	CVS	Q250			öppetstående Ductus arteriosus
M	1035.76	2.83769	1.70139	Operation	Vårdavdelning	874	FALSE	1	FALSE							40909	0.528702	GI	K929			Ospecificerad sjukdom i GI-organen
K	5657.76	15.5007	2.73958	Annat sjukhus	Moderklinik	875	TRUE	2	TRUE	FALSE	1135.24	40909			64.3021		4.4	Neuro	Q049	1	neuro	Medfödd hjärnmissbildning.	R568		Kramper UNS
K	5708.08	15.6386	1.48958	Akutmottagning	Moderklinik	875	TRUE	2	FALSE	TRUE					47.5833		1	Neuro	R568			Kramper UNS
K	1209.69	3.31421	1.90694	Operation	Moderklinik	876	FALSE	1	FALSE							40909	1.6	CVS	Q200	1	cardio	Truncus communis	Q231	1
M	4684.82	12.8351	1.84097	Akutmottagning	Vårdavdelning	877	FALSE	1	FALSE							40909	2.97884	Misc	E14.1	1	endocrine	Diabetes med ketoacidos, DKA
K	1879.16	5.14837	0.4	Akutmottagning	Moderklinik	879	FALSE	1	FALSE								100	Misc	I469			Hjärtstillestånd / Hjärtstopp	T589		Toxisk effekt av kolmonoxid
K	0.580556	0.00159056	14.9396	Operation	Vårdavdelning	880	TRUE	2	TRUE	FALSE	578.419	40909			272.024		2.85176	GI	Q79.3	1	Genetic	Gastroschisis
K	16.5125	0.0452397	0.9875	Vårdavdelning	Vårdavdelning	880	TRUE	2	FALSE	TRUE					0.992361		1.84377	GI	Q79.3	1	Genetic	Gastroschisis
M	665.073	1.82212	0.322917	Vårdavdelning	Moderklinik	881	FALSE	1	FALSE							40909	0.8	Neuro	G419			Status EP ospec
M	0.455556	0.0012481	24.1222	Operation	Vårdavdelning	882	FALSE	1	FALSE							40909	36.8608	Resp	Q79.0	1	Genetic	Diafragmabråck
M	2.61806	0.00717275	1.95139	Operation	Moderklinik	883	FALSE	1	FALSE							40909	2.4	GI	Q399			Esofagusatresi
M	142.618	0.390734	2.01042	Operation	Vårdavdelning	884	FALSE	1	FALSE							40909	0.406406	CVS	Q212	1	cardio	AVSD
M	1084.89	2.9723	2.49306	Annat sjukhus	Moderklinik	885	FALSE	1	FALSE							40909	1.4	Neuro	R568	1	neuro	Kramper UNS	G809		Cerebral pares, ospec.	Q049		Medfödd hjärnmissbildning.
K	1660.4	4.54903	0.243056	Akutmottagning	Vårdavdelning	886	FALSE	1	FALSE							40909	0.750912	Neuro	R568			Kramper UNS
K	551.931	1.51214	0.534028	Akutmottagning	Vårdavdelning	887	FALSE	1	FALSE							40909	2.50503	Neuro	R56.8			Kramper UNS
M	81.7215	0.223895	0.752778	Vårdavdelning	Vårdavdelning	888	FALSE	1	FALSE							40909	4.77821	Misc	Q79.9			Missbildning i muskel/skelett
K	596.733	1.63488	37.0417	Operation	Vårdavdelning	889	FALSE	1	FALSE							40909	70.5473	Resp	J121	1	onc	RS pneumoni	C959
K	2.59375	0.00710616	7.87847	Neoavdelning	Moderklinik	890	FALSE	1	FALSE							40909	12.9	CVS	Q203	1	cardio	TGA	Q210		VSD
K	641.621	1.75787	0.954167	Vårdavdelning	Vårdavdelning	891	TRUE	4	TRUE	FALSE	1446.38	40909			-390.851		1.0464	Neuro	R56.8			Kramper UNS
K	817.562	2.2399	23.9465	Vårdavdelning	Vårdavdelning	891	TRUE	4	TRUE	TRUE					174.988		1.56903	Neuro	R56.8			Kramper UNS
K	933.887	2.5586	0.627778	Vårdavdelning	Vårdavdelning	891	TRUE	4	TRUE	TRUE					92.3785		1.30465	Neuro	R56.8			Kramper UNS
K	934.979	2.56159	10.6924	Vårdavdelning	Vårdavdelning	891	TRUE	4	FALSE	TRUE					0.463889		1.61112	Neuro	R56.8			Kramper UNS
M	1523.63	4.17433	14.8333	Vårdavdelning	Vårdavdelning	892	TRUE	4	TRUE	FALSE	1432.37	40909			-290.04		0.156064	Misc	Q899	1	Genetic	Ospecificerad missbildning	Q899		Ospecificerad missbildning	J121		RS pneumoni
M	1629.73	4.46501	19.8854	Operation	Vårdavdelning	892	TRUE	4	TRUE	TRUE					91.2639		1.12386	Resp	J159	1	genetic	Pneumoni bakteriell UNS (vid svår sepsis/chock även R65.1/R57.2)	Q999		Kromosomavvikelse
M	1735.28	4.75419	85.2743	Vårdavdelning	Vårdavdelning	892	TRUE	4	TRUE	TRUE					85.6632		1.41108	Resp	J159	1	Cardio	Pneumoni bakteriell UNS (vid svår sepsis/chock även R65.1/R57.2)	I278		Sekundär pulmonell hypertension	Q264
M	1923.51	5.2699	0.111111	Operation	Vårdavdelning	892	TRUE	4	FALSE	TRUE					102.962		2.5739	Misc	Q999	1	Genetic	Kromosomavvikelse							G049		Encephalit	R568		Kramper UNS	G936
K	308.863	0.846199	-0.3625	Vårdavdelning	Vårdavdelning	893	FALSE	1	FALSE							40909	22.5648	Injury	T65.9			Förgiftning UNS
M	42.6458	0.116838	1.875	Operation	Moderklinik	894	TRUE	3	TRUE	FALSE	1333.35	40909			-99.8542		1.1	CVS	Q220	1	cardio	pulmonalis atresi	Q210		VSD	Q258
M	392.604	1.07563	1.88889	Operation	Moderklinik	894	TRUE	3	TRUE	TRUE					348.083		2.6	CVS	Q213	1	cardio	Fallots Tetrad	Q258	1		Q256
M	804.681	2.2046	1.875	Operation	Moderklinik	894	TRUE	3	FALSE	TRUE					410.188		2.1	CVS	Q256	1	cardio	pulmonalisstenos	Q213	1	TOF	Q258
M	361.64	0.990795	0.873611	Vårdavdelning	Vårdavdelning	895	TRUE	2	TRUE	FALSE	1417.36	40909			-847.915		1.3089	Neuro	G00.9			Meningit bakteriell UNS (vid svår sepsis/chock även A41.9)
M	364.469	0.998546	4.95	Vårdavdelning	Vårdavdelning	895	TRUE	2	FALSE	TRUE					1.95556		0.795203	Neuro	G00.9			Meningit bakteriell UNS (vid svår sepsis/chock även A41.9)
M	4023.69	11.0238	0.11875	Akutmottagning	Vårdavdelning	896	FALSE	1	FALSE							40909	1.53307	Neuro	R56.8			Kramper UNS
K	1636.3	4.48302	0.340972	Annat sjukhus	Annat sjukhus	897	TRUE	2	TRUE	FALSE	562.699	40909			723.495		6.07965	Neuro	R56.8			Kramper UNS
K	1656.38	4.53802	0.374306	Annat sjukhus	Annat sjukhus	897	TRUE	2	FALSE	TRUE					19.7333		5.34564	Neuro	R56.8			Kramper UNS
M	2286.6	6.26467	0.895139	Operation	Vårdavdelning	898	FALSE	1	FALSE							40909	0.995946	Misc	C809	1	onc	Malign tumör utan specificerad lokalisation
K	20.2944	0.0556012	0.667361	Akutmottagning	Vårdavdelning	899	TRUE	2	TRUE	FALSE	685.706	40909			-241.205		1.11456	Resp	J12.1			RS pneumoni
K	20.9792	0.0574772	2.69306	Vårdavdelning	Vårdavdelning	899	TRUE	2	FALSE	TRUE					0.0173611		0.645102	Resp	J12.1			RS pneumoni
M	0.572917	0.00156963	4.87639	Operation	Moderklinik	900	FALSE	1	FALSE							40909	10.9	CVS	Q203	1	cardio	TGA
K	5206.73	14.265	0.211111	Vårdavdelning	Vårdavdelning	901	FALSE	1	FALSE							40909	1.03103	injury	T65.9			Förgiftning UNS
M	5.75	0.0157534	0.854167	Operation	Vårdavdelning	902	FALSE	1	FALSE							40909	0.149535	Misc	Q899	1	Genetic	Ospecificerad missbildning
M	138.958	0.380708	0.819615	Vårdavdelning	Vårdavdelning	903	TRUE	3	TRUE	FALSE	634.042	40909			-175.646		3.43305	Resp	J15.9			Pneumoni bakteriell UNS (vid svår sepsis/chock även R65.1/R57.2)
M	146.797	0.402184	17.9938	Vårdavdelning	Vårdavdelning	903	TRUE	3	TRUE	TRUE					7.01927		1.51141	Resp	J96.9	1	resp	Resp insuff.	j12.9		Pneumoni,virusbetingad. Ospecificerad.	P07.3		Andra underburna barn < 37 v.	P27.1		BPD (BronkoPulmonell Dysplasi)
M	169.017	0.463059	0.797222	Vårdavdelning	Vårdavdelning	903	TRUE	3	FALSE	TRUE					4.22569		3.07122	Resp	J96.9			Resp insuff.
M	244.427	0.669663	0.90625	Akutmottagning	Annat sjukhus	904	TRUE	3	TRUE	FALSE	1225.57	40909			-622.387		99.3	Misc	I469			Hjärtstillestånd / Hjärtstopp	J690		Aspirationspneumonit pga maginnehåll/föda
M	244.84	0.670795	9.59722	ULP/Lund		904	TRUE	3	TRUE	TRUE					-0.493056		21.4	GI				Campylo enterit stille!
M	254.5	0.69726	2.10417	Annat sjukhus	Moderklinik	904	TRUE	3	FALSE	TRUE					0.0625		68.4	Misc	I469			Hjärtstillestånd / Hjärtstopp	A419		Använd ej (Svår sepsis/Septisk chock)
M	4102.37	11.2394	3.14028	Operation	Vårdavdelning	905	FALSE	1	FALSE							40909	2.16993	CVS	Q203	1	cardio	TGA	G969			Q203
K	349.562	0.957705	2.91667	Akutmottagning	Moderklinik	906	FALSE	1	FALSE							40909	1.9	Resp	J159			Pneumoni bakteriell UNS (vid svår sepsis/chock även R65.1/R57.2)
K	160.531	0.439812	0.447917	Operation	Moderklinik	907	FALSE	1	FALSE							40909	0.3	CVS	Q250			öppetstående Ductus arteriosus
K	4.98333	0.013653	0.509028	Hem	Vårdavdelning	908	FALSE	1	FALSE							40909	1.23472	Neuro	P90.9			Kramper hos nyfödd
K	2921.62	8.00444	0.156944	Akutmottagning	Vårdavdelning	909	FALSE	1	FALSE							40909	1.21783	injury	S39.9			Trauma, ej huvudskada.
M	456.688	1.2512	2.00764	153	Vårdavdelning	910	FALSE	1	FALSE							40909	1.75585	Neuro	R56.8			Kramper UNS
K	4.6875	0.0128425	2.79861	Neoavdelning	Moderklinik	911	FALSE	1	FALSE							40909	1.9	CVS	Q203	1	cardio	TGA	Q210		VSD
M	3.5	0.00958904	13.0417	Annat sjukhus	Annat sjukhus	912	TRUE	2	TRUE	FALSE			22.5	0	484.014		10.8	CVS	Q214	1	cardio	Aortopulmonell septumdefekt	Q300		Koanalatresi	Q251
M	16.6979	0.0457477	9.74306	Annat sjukhus	Vårdavdelning	912	TRUE	2	FALSE	TRUE				0	0.15625		9.80257	Resp	J69.0	1	G-I	Aspirationspneumonit pga maginnehåll/föda	Q79.3	1	Gastroschisis
K	11.3229	0.0310217	0.394444	Annat sjukhus	Vårdavdelning	914	FALSE	1	FALSE							40909	19.122	Misc	A41.9			Använd ej (Svår sepsis/Septisk chock)
K	42.6181	0.116762	6.86806	Annan IVA	Annat sjukhus	915	FALSE	1	FALSE							40909	14.4	Resp	J121			RS pneumoni	J159		Pneumoni bakteriell UNS (vid svår sepsis/chock även R65.1/R57.2)
K	328.771	0.900742	2.6875	Operation	Moderklinik	917	TRUE	2	TRUE	FALSE	1208.23	40909			-562.715		1.6	CVS	Q200	1	cardio	Truncus communis	Q231	1
K	895.719	2.45402	2.77431	Operation	Moderklinik	917	TRUE	2	FALSE	TRUE					574.26		1.4	CVS	I330	1	Cardio	Endokardit, akut och subakut, infektiös	Q200	1	Truncus arteriosus
K	260.753	0.714393	3.86458	Operation	Vårdavdelning	918	TRUE	3	TRUE	FALSE	1122.25	40909			-493.74		0.892336	Resp	J969	1	cardio	Resp insuff.							I429		Kardiomyopati	I469		Hjärtstillestånd / Hjärtstopp	M629
K	278.917	0.764155	9.72222	Annan IVA-Medicinsk indikation	Vårdavdelning	918	TRUE	3	TRUE	TRUE					14.2986		11.5449	Resp	J159			Pneumoni bakteriell UNS (vid svår sepsis/chock även R65.1/R57.2)	P072		Höggradigt underburet barn < 28 v.
K	359.757	0.985635	9.86458	Annan IVA-Medicinsk indikation	Annat Sjukhus-Hemmahörande där	918	TRUE	3	FALSE	TRUE					71.1181		14.4398	Resp	J969			Resp insuff.	B968		Övriga verifierade bakterier
M	2.10417	0.00576484	5.75903	Vårdavdelning	Vårdavdelning	919	FALSE	1	FALSE							40909	13.5392	Misc	A41.9	1	cardio	Använd ej (Svår sepsis/Septisk chock)	I50.9		Hjärtinsufficiens, hjärtinkompensation UNS
K	1.80208	0.00493721	4.89583	Neoavdelning	Moderklinik	920	FALSE	1	FALSE							40909	2.7	CVS	Q251	1	cardio	Coarctatio Aorte	Q210		VSD	Q278
M	0.927083	0.00253995	14.0035	Operation	Moderklinik	921	FALSE	1	FALSE							40909	16	Resp	Q790	1	Genetic	Diafragmabråck	I278		Sekundär pulmonell hypertension
M	191.698	0.5252	5.92361	Operation	Vårdavdelning	922	FALSE	1	FALSE							40909	0.882989	CVS	Q210	1	genetic	Kammarseptumdefekt	Q999		Kromosomavvikelse
M	75.0833	0.205708	0.125	Vårdavdelning	Vårdavdelning	923	FALSE	1	FALSE								26.1619	Misc	I469			Hjärtstillestånd / Hjärtstopp	A419		Använd ej (Svår sepsis/Septisk chock)
M	2048.34	5.6119	1.175	Vårdavdelning	Vårdavdelning	924	FALSE	1	FALSE							40909	6.19835	Neuro	R56.8			Kramper UNS
K	3259.51	8.93016	0.930556	Operation	Vårdavdelning	925	FALSE	1	FALSE							40909	0.923387	CVS	Q221	1	genetic	pulmonalis stenos	Q999		Kromosomavvikelse
K	370.438	1.0149	12.0625	ULP/UAS		926	FALSE	1	FALSE								94	Resp	Q212	1	cardio	AVSD
K	5659.07	15.5043	0.334028	Vårdavdelning	Vårdavdelning	927	FALSE	1	FALSE							40909	0.990168	Injury	T65.9			Förgiftning UNS
M	924.814	2.53374	1.03125	Annat sjukhus	Vårdavdelning	928	TRUE	4	TRUE	FALSE	1143.19	40909			10.4132		0.307123	Resp	J15.9	1	immune	Pneumoni bakteriell UNS (vid svår sepsis/chock även R65.1/R57.2)				D84.9		Immunbrist, ospecificerad
M	934.137	2.55928	0.230556	Vårdavdelning	Vårdavdelning	928	TRUE	4	TRUE	TRUE					8.29167		0.798875	Resp	J85.2	1	immune	Lungabscess				D84.10		Immunbrist, ospecificerad
M	940.979	2.57803	4.70139	Vårdavdelning	Vårdavdelning	928	TRUE	4	TRUE	TRUE					6.61181		0.826767	Resp	J85.2	1	immune	Lungabscess	B96.8		Andra Multiresistenta bakterieinfektioner	D84.11		Immunbrist, ospecificerad
M	1629.58	4.46459	0.257639	Operation	Vårdavdelning	928	TRUE	4	FALSE	TRUE					683.895		6.27436	Misc	M41.9	1	immune	Skolios	D84.9		Immunbrist, ospecificerad
M	4027.98	11.0356	0.361806	Vårdavdelning	Vårdavdelning	929	FALSE	1	FALSE							40909	0.923616	Misc	E14.1	1	endocrine	Diabetes med ketoacidos, DKA
M	4.59028	0.0125761	2.88194	Operation	Vårdavdelning	930	TRUE	2	TRUE	FALSE	1215.41	40909			-470.75		0.645557	CVS	Q251	1	cardio	Coarctatio Aorte	Q212	1	AVSD	Q251
M	166.604	0.45645	5.98264	Operation	Vårdavdelning	930	TRUE	2	FALSE	TRUE					159.132		2.08282	CVS	Q212	1	cardio	AVSD	Q999		Kromosomavvikelse
K	1733.66	4.74974	4.08333	Vårdavdelning	Annan IVA	931	FALSE	1	FALSE							40909	3.5	Neuro	G919	1	neuro	Hydrocefalus
M	1.70139	0.00466134	2.77778	Annat sjukhus	Vårdavdelning	932	FALSE	1	FALSE							40909	3.35871	GI	Q45.9			Missbildning i matsmältningsorgan	K92.9		Ospecificerad sjukdom i GI-organen
M	4423.51	12.1192	4.99236	Vårdavdelning	Vårdavdelning	933	FALSE	1	FALSE							40909	1.25185	Misc	A41.9			Använd ej (Svår sepsis/Septisk chock)
K	5281.82	14.4707	0.729167	Akutmottagning	Vårdavdelning	934	FALSE	1	FALSE							40909	1.81147	Injury	S399			Trauma, ej huvudskada.
M	34.5104	0.0945491	3.08333	Operation	Vårdavdelning	935	FALSE	1	FALSE							40909	0.107249	CVS	Q230	1	cardio	Medfödd aortaklaffstenos
M	1.73958	0.00476598	1.75972	Operation	Vårdavdelning	936	FALSE	1	FALSE							40909	2.63715	GI	Q399			Esofagusatresi
M	370.615	1.01538	2.85764	Operation	Moderklinik	937	FALSE	1	FALSE							40909	2.5	CVS	Q200	1	cardio	Truncus communis
K	4120.65	11.2894	0.916667	Operation	Vårdavdelning	938	TRUE	2	TRUE	FALSE	1433.35	40909			4.17361		0.570835	CVS	Q200	1	cardio	Truncus communis	D821		CATCH 22 /Di Georges syndrom	Q999		Kromosomavvikelse
K	4123.53	11.2974	0.944444	Operation	Vårdavdelning	938	TRUE	2	FALSE	TRUE					1.97222		2.86176	Post OP other	T889	1	cardio	Övriga postoperativa komplikationer UNS	D821		CATCH 22 /Di Georges syndrom	Q200
M	176.531	0.483647	0.940972	Operation	Moderklinik	939	FALSE	1	FALSE							40909	1.3	CVS	I350			aortastenos
M	5443.56	14.9139	2.0625	Operation	Vårdavdelning	940	FALSE	1	FALSE							40909	4.63453	CVS	I429	1	Cardio	Kardiomyopati
K	674.517	1.84799	0.215278	Operation	Vårdavdelning	941	TRUE	2	TRUE	FALSE	1383.48	40909			-541.101		0.417857	Resp	P271			BPD (BronkoPulmonell Dysplasi)	P072		Höggradigt underburet barn < 28 v.
K	1031.42	2.8258	0.142361	Operation	Vårdavdelning	941	TRUE	2	FALSE	TRUE					356.684		1.81842	Misc	E349	1	Endoc	Endokrin rubbning	G931
K	104.458	0.286187	16.1667	Operation	Vårdavdelning	942	FALSE	1	FALSE							40909	1.02183	Misc	D369			Benign tumör utan specificerad lokalisation
M	5275.69	14.4539	0.681944	Vårdavdelning	Vårdavdelning	943	FALSE	1	FALSE							40909	1.39243	injury	S39.9			Trauma, ej huvudskada.
M	5773.51	15.8178	2.93819	Vårdavdelning	Vårdavdelning	944	FALSE	1	FALSE							40909	1.34663	Resp	J96.9	1	Neuro	Resp insuff.	G71.0		Muskeldystrofi UNS
M	181.552	0.497403	1.02431	Operation	Vårdavdelning	945	FALSE	1	FALSE							40909	0.886809	CVS	Q210			Kammarseptumdefekt
M	153.535	0.420643	1.88194	Operation	Moderklinik	946	FALSE	1	FALSE							40909	1.4	CVS	Q210			Kammarseptumdefekt	Q211		förmaksseptum defekt	Q900
K	77.5625	0.2125	3.89931	Operation	Moderklinik	947	FALSE	1	FALSE							40909	2.1	CVS	Q212	1	cardio	AVSD	Q211		förmaksseptum defekt
M	1139.64	3.1223	1.73681	Annat sjukhus	Vårdavdelning	948	FALSE	1	FALSE							40909	3.62855	Resp	J15.9			Pneumoni bakteriell UNS (vid svår sepsis/chock även R65.1/R57.2)
M	133.562	0.365925	2.03472	Operation	Moderklinik	949	FALSE	1	FALSE							40909	1.9	CVS	Q201	1	cardio	DORV	Q221	1	Medfödd stenos av pulmonalisklaff	Q210
K	25.2083	0.0690639	1.23958	Annat sjukhus	Moderklinik	951	FALSE	1	FALSE							40909	0.8	Resp	J069			Övre luftvägsinfektion, akut UNS
K	1118.58	3.06461	0.895833	Operation	Moderklinik	952	FALSE	1	FALSE							40909	1	CVS	Q251	1	cardio	Coarctatio Aorte
M	0.854167	0.00234018	3.65972	Annat sjukhus	Moderklinik	953	FALSE	1	FALSE							40909	1.1	CVS	Q203	1	cardio	TGA	Q210		VSD	Q211
M	41.6389	0.114079	1.84028	Operation	Moderklinik	954	TRUE	3	TRUE	FALSE	1384.36	40909			-855.875		1.1	CVS	Q221	1	Cardio	pulmonalis stenos	Q203	1	TGA	Q211
M	150.535	0.412424	1.92361	Operation	Moderklinik	954	TRUE	3	TRUE	TRUE					107.056		0.3	CVS	Q224	1
M	784.792	2.15011	1.8125	Operation	Moderklinik	954	TRUE	3	FALSE	TRUE					632.333		2.6	CVS	Q224	1	Cardio		Q203	1	TGA	Q244
M	183.969	0.504024	0.832639	Vårdavdelning	Vårdavdelning	955	FALSE	1	FALSE							40909	0.156064	Resp	J12.1			RS pneumoni
M	37.5382	0.102844	1.88542	Operation	Vårdavdelning	956	FALSE	1	FALSE							40909	0.75483	CVS	Q251	1	cardio	Coarctatio Aorte	P073		Andra underburna barn < 37 v.
K	761.535	2.0864	0.204861	Vårdavdelning	Vårdavdelning	957	FALSE	1	FALSE							40909	0.750912	Neuro	R568			Kramper UNS
K	212.542	0.582306	6.92708	Operation	Vårdavdelning	958	FALSE	1	FALSE							40909	2.3788	CVS	Q210			Kammarseptumdefekt	Q211		förmaksseptum defekt
K	3275.58	8.97418	8.03819	Operation	Vårdavdelning	959	FALSE	1	FALSE							40909	2.13004	CVS	Q220	1	cardio	pulmonalis atresi	I278		Sekundär pulmonell hypertension
M	38.4861	0.105441	1.01389	Operation	Moderklinik	960	FALSE	1	FALSE							40909	2.1	CVS	Q230	1	cardio	Medfödd aortaklaffstenos
M	2.82292	0.00773402	1.76042	Vårdavdelning	Moderklinik	961	FALSE	1	FALSE							40909	8.4	CVS	I429	1	Cardio	Kardiomyopati
M	1821.62	4.99075	0.914583	Vårdavdelning	Vårdavdelning	962	FALSE	1	FALSE							40909	4.18706	Injury	S09.9			Huvudskador UNS
M	2.04167	0.00559361	3.4375	Annat sjukhus	Moderklinik	963	FALSE	1	FALSE							40909	2	CVS	Q220	1	cardio	pulmonalis atresi	Q250		Öppetstående ductus arteriosus	Q211
K	2887.9	7.91205	0.533333	Vårdavdelning	Vårdavdelning	964	FALSE	1	FALSE							40909	0.750912	Resp	H93.9	1	Reumatic	Öronsjukdom UNS	M35.9		Inflammatoriska systemsjukdomar	T81.0		Blödning, oavsett lokalisation, post op UNS
M	451.51	1.23701	1.09375	Operation	Vårdavdelning	965	FALSE	1	FALSE							40909	1.75128	CVS	Q210			Kammarseptumdefekt
K	3699.65	10.136	1.08611	Akutmottagning	Vårdavdelning	966	FALSE	1	FALSE							40909	0.771993	Injury	S39.9			Trauma, ej huvudskada.
K	8.62847	0.0236396	3.86111	Operation	Vårdavdelning	968	FALSE	1	FALSE							40909	1.21387	CVS	Q224	1	cardio
K	1279.93	3.50667	3.06667	Annat sjukhus	Vårdavdelning	969	FALSE	1	FALSE								1.59754	Resp	J15.9			Pneumoni bakteriell UNS (vid svår sepsis/chock även R65.1/R57.2)
M	5660.13	15.5072	0.425694	Vårdavdelning	Vårdavdelning	970	FALSE	1	FALSE							40909	0.331047	Resp	J96.9			Resp insuff.	T88.9		Övriga postoperativa komplikationer UNS
K	163.688	0.448459	0.875	Operation	Moderklinik	971	FALSE	1	FALSE							40909	1.2	CVS	Q210			Kammarseptumdefekt
M	169.768	0.465118	1.68889	Operation	Vårdavdelning	972	FALSE	1	FALSE							40909	1.02183	post op other	Z04.9	1	Genetic	Observation UNS, Postopvård UNS	Q99.9		Kromosomavvikelse
K	2506.69	6.86764	3.84722	Operation	Moderklinik	973	TRUE	2	TRUE	FALSE	1318.31	40909			-302.769		1.5	CVS	I712			thorakalt aorta aneurysm ej brustet
K	2713.58	7.43447	0.958333	Operation	Moderklinik	973	TRUE	2	FALSE	TRUE					203.049		0.2	CVS	I442	1	Cardio	A-V block tot	I712
K	4075.47	11.1657	2.11806	Akutmottagning	Vårdavdelning	974	FALSE	1	FALSE							40909	15.3078	Neuro	I62.9			Intrakraniell blödning. Ej trauma. Ospecificerad	P52.9		Intrakraniell blödning, ej traumatisk
K	305.792	0.837785	3.8125	Annat sjukhus	Vårdavdelning	975	FALSE	1	FALSE							40909	4.8353	Misc	A41.9			Använd ej (Svår sepsis/Septisk chock)
K	1215.7	3.33068	0.854167	Operation	Vårdavdelning	976	FALSE	1	FALSE							40909	0.406406	CVS	Q210			Kammarseptumdefekt
M	141.63	0.388027	0.786806	Operation	Vårdavdelning	977	FALSE	1	FALSE							40909	1.67069	Misc	Q79.9			Missbildning i muskel/skelett	Q89.9		Ospecificerad missbildning
M	4965.17	13.6032	1.34375	Vårdavdelning	Moderklinik	978	FALSE	1	FALSE							40909	2.2	Resp	J690			Aspirationspneumonit pga maginnehåll/föda	K210
K	211.458	0.579338	6.04514	Akutmottagning	Vårdavdelning	979	TRUE	2	TRUE	FALSE			353.542	309.6	203.948		8.75179	Resp	J069	1	Neuro	Övre luftvägsinfektion, akut UNS	F790		Psykisk utvecklingsstörning	J069		Övre luftvägsinfektion, akut UNS
K	254.451	0.697127	0.944444	Akutmottagning	Vårdavdelning	979	TRUE	2	FALSE	TRUE				309.604	36.9479		12.1897	Resp	J969	1		Resp insuff.
M	4353.45	11.9273	0.965278	Akutmottagning	Vårdavdelning	980	FALSE	1	FALSE							40909	0.297132	Misc	E14.1	1	endocrine	Diabetes med ketoacidos, DKA
M	45.7028	0.125213	0.651389	Operation	Vårdavdelning	981	FALSE	1	FALSE							40909	0.265157	Misc	E14.1	1	endocrine	Diabetes med ketoacidos, DKA	Z04.9		Observation UNS, Postopvård UNS
M	1200.57	3.28924	1.01042	Operation	Moderklinik	982	FALSE	1	FALSE							40909	1.7	CVS	Q212	1	cardio	AVSD
K	421.615	1.15511	0.228472	Vårdavdelning	Vårdavdelning	983	FALSE	1	FALSE							40909	1.1339	Resp	J46.9			Akut svår astma
M	2223.67	6.09224	0.717361	Vårdavdelning	Vårdavdelning	984	FALSE	1	FALSE							40909	0.520535	Neuro	Q04.9	1	neuro	Medfödd hjärnmissbildning.
K	3743.44	10.256	1.12153	Akutmottagning	Vårdavdelning	985	FALSE	1	FALSE							40909	3.18639	Misc	E141	1	endocrine	Diabetes med ketoacidos, DKA
M	4048.42	11.0916	0.316667	Akutmottagning	Vårdavdelning	986	FALSE	1	FALSE							40909	0.782753	injury	S39.9			Trauma, ej huvudskada.
M	1.60069	0.00438546	0.208333	Operation	Vårdavdelning	987	TRUE	2	TRUE	FALSE	1124.4	40909			90.8646		0.107249	Misc	Q439	1	cardio	medf missb tarm ospec							Q212		AVSD	J969		Resp insuff.	Q999		Kromosomavvikelse
M	2.0625	0.00565068	0.368056	Vårdavdelning	Hem	987	TRUE	2	FALSE	TRUE					0.253472		0.27089	Misc	Q439				J969		Resp insuff.
M	129.707	0.355361	13.8757	Vårdavdelning	Vårdavdelning	988	TRUE	2	TRUE	FALSE	1283.29	40909			-159.724		5.43874	CVS	Q21.9	1	genetic	Missbildning av hjärtskiljevägg UNS	Q99.9		Kromosomavvikelse
M	148.59	0.407097	1.79514	Operation	Moderklinik	988	TRUE	2	FALSE	TRUE					5.00764		1.6	CVS	Q212	1	cardio	AVSD	Q900
M	54.5917	0.149566	6.4625	Vårdavdelning	Annat sjukhus	989	TRUE	2	TRUE	FALSE	592.408	40909			670.206		0.543985	post op other	Z04.9			Observation UNS, Postopvård UNS
M	180.985	0.49585	0.639583	Annat sjukhus	Vårdavdelning	989	TRUE	2	FALSE	TRUE					119.931		1.84458	Misc	E87.8			Andra elektrolyt och vätskerubbningar
K	169.521	0.464441	1	Operation	Moderklinik	990	FALSE	1	FALSE							40909	1.2	CVS	Q210			Kammarseptumdefekt
K	543.76	1.48975	10.8701	Vårdavdelning	Vårdavdelning	991	FALSE	1	FALSE							40909	1.28834	Resp	J69.0			Aspirationspneumonit pga maginnehåll/föda	j69.0		Aspirationspneumoni pga maginnehåll/föda
K	98.5312	0.269949	0.809053	Operation	Vårdavdelning	992	FALSE	1	FALSE							40909	0.187233	post op other	Z04.9			Observation UNS, Postopvård UNS
K	119.278	0.326788	0.0972222	Operation	Moderklinik	994	FALSE	1	FALSE							40909	0.6	GI	K650			Peritonit, akut. Bukabscess
M	3607.45	9.88343	0.961806	Akutmottagning	Annat sjukhus	995	FALSE	1	FALSE							40909	5.88201	Misc	E14.1	1	endocrine	Diabetes med ketoacidos, DKA
M	84.5556	0.231659	2.11111	Vårdavdelning	Moderklinik	997	FALSE	1	FALSE							40909	2.3	CVS	Q212	1	cardio	AVSD	Q909		Downs syndrom
M	158.983	0.435569	12.6007	Vårdavdelning	Vårdavdelning	998	FALSE	1	FALSE								36.305	Misc	E889	1	metab	Ämnesomsättningsrubbningar (inborn error of metab)
M	1134.47	3.10814	0.364583	Operation	Vårdavdelning	999	FALSE	1	FALSE							40909	0.107249	Misc	C809	1	onc	Malign tumör utan specificerad lokalisation
M	4877.78	13.3638	0.254167	Akutmottagning	Vårdavdelning	1000	FALSE	1	FALSE							40909	0.750912	Injury	T14.1A			Bett av djur UNS
K	1.60903	0.0044083	0.349306	Operation	Vårdavdelning	1001	FALSE	1	FALSE							40909	0.62339	GI	Q45.9	1	G-I	Missbildning i matsmältningsorgan
K	27.5833	0.0755708	3.91667	Annat sjukhus	Moderklinik	1002	FALSE	1	FALSE							40909	6.1	CVS	Q251	1	cardio	Coarctatio Aorte	P073		Andra underburna barn < 37 v.
M	76.441	0.209427	1.05903	Operation	Vårdavdelning	1003	FALSE	1	FALSE							40909	6.76738	Misc	Q79.9			Missbildning i muskel/skelett
M	1083.8	2.96932	0.2	Akutmottagning	Vårdavdelning	1004	FALSE	1	FALSE							40909	0.750912	Injury	S09.9			Huvudskador UNS
M	716.74	1.96367	4.69444	Vårdavdelning	Moderklinik	1005	FALSE	1	FALSE							40909	1.6	CVS	Q205	1	cardio	Diskordant A-V förbindelse
M	283.879	0.777751	3.70764	Annat sjukhus	Vårdavdelning	1006	FALSE	1	FALSE							40909	5.269	CVS	I27.8			Sekundär pulmonell hypertension
K	258.589	0.708463	1.01181	Operation	Vårdavdelning	1007	TRUE	2	TRUE	FALSE	915.411	40909			411.002		0.107249	CVS	Q212	1	cardio	AVSD
K	268.51	0.735645	0.965278	Operation	Vårdavdelning	1007	TRUE	2	FALSE	TRUE					8.90972		0.794901	CVS	Q212	1	cardio	AVSD
K	3083.73	8.44858	2.69097	Vårdavdelning	Vårdavdelning	1008	FALSE	1	FALSE							40909	1.43946	Neuro	R56.8			Kramper UNS
K	48.3667	0.132511	16.1139	Annat sjukhus	Annat sjukhus	1009	TRUE	3	TRUE	FALSE	1176.63	40909			171.944		9.35279	Neuro	I62.9			Intrakraniell blödning. Ej trauma. Ospecificerad
K	84.0924	0.23039	2.53264	Annat sjukhus	Vårdavdelning	1009	TRUE	3	TRUE	TRUE					19.6118		29.4532	Misc	I46.0			hjärtstille med framg hlr
K	302.572	0.828963	0.811806	Operation	Vårdavdelning	1009	TRUE	3	FALSE	TRUE					215.947		6.6026	post op other	Z04.9			Observation UNS, Postopvård UNS	E87.8		Andra elektrolyt och vätskerubbningar	T88.9		Övriga postoperativa komplikationer UNS
M	849.667	2.32785	0.861806	Vårdavdelning	Vårdavdelning	1010	FALSE	1	FALSE							40909	1.30634	Neuro	R56.8			Kramper UNS
M	15.9549	0.0437119	0.538194	Akutmottagning	Vårdavdelning	1011	FALSE	1	FALSE							40909	0.750912	Neuro	R568			Kramper UNS							J969		Resp insuff.
K	5334.85	14.616	0.59375	Operation	Moderklinik	1012	FALSE	1	FALSE							40909	0.1	Misc	C809	1	onc	Malign tumör utan specificerad lokalisation
K	25.6875	0.0703767	14.7847	Vårdavdelning	Moderklinik	1013	FALSE	1	FALSE							40909	7.1	Misc	C809	1	onc	Malign tumör utan specificerad lokalisation	C969		Primär malign tumör i lymfoid, blodbildande och besläktad vävnad, ospecifierad
K	4611.79	12.635	0.666667	Operation	Moderklinik	1015	FALSE	1	FALSE							40909	1.2	CVS	Q203	1	cardio	TGA	Q210		VSD	Q221
M	133.639	0.366134	1.86042	Operation	Vårdavdelning	1016	FALSE	1	FALSE							40909	0.406406	CVS	Q212	1	cardio	AVSD
K	1846.42	5.05868	0.173611	Annat Sjukhus-Medicinsk indikation	Vårdavdelning	1017	FALSE	1	FALSE							40909	1.17301	Resp	J969			Resp insuff.
M	300.5	0.823288	0.958333	Operation	Moderklinik	1018	FALSE	1	FALSE							40909	0.9	CVS	Q251	1	cardio	Coarctatio Aorte	Q210		VSD
M	425.046	1.16451	0.813889	Operation	Vårdavdelning	1019	FALSE	1	FALSE							40909	5.21882	G-I	K56.1			Invagination
K	3725.71	10.2074	2.76389	Operation	Vårdavdelning	1020	FALSE	1	FALSE							40909	1.71089	CVS	Q238	1	cardio
K	132.685	0.36352	0.190278	Vårdavdelning	Vårdavdelning	1021	FALSE	1	FALSE							40909	0.128546	post op other	Z04.9			Observation UNS, Postopvård UNS
M	257.982	0.7068	0.476389	Annat sjukhus	Vårdavdelning	1022	FALSE	1	FALSE							40909	1.03205	Misc	A41.9			Använd ej (Svår sepsis/Septisk chock)
M	74.4083	0.203858	1.19792	Annat sjukhus	Annat sjukhus	1023	TRUE	2	TRUE	FALSE	522.592	40909			262.95		0.107249	post op other	Z04.9			Observation UNS, Postopvård UNS
M	123.488	0.338322	0.945833	Operation	Vårdavdelning	1023	TRUE	2	FALSE	TRUE					47.8813		0.933598	Resp	P28.4			Apnéattacker UNS
K	5301.65	14.5251	0.819444	Operation	Moderklinik	1024	FALSE	1	FALSE							40909	1.3	CVS	Q222	1	cardio	pulmonalis insuff	Q221	1	Medfödd stenos av pulmonalisklaff
M	814.556	2.23166	0.292361	Operation	Vårdavdelning	1025	FALSE	1	FALSE							40909	0.538039	Misc	C80.9	1	onc	Malign tumör utan specificerad lokalisation
M	118.472	0.324581	1.03333	Operation	Moderklinik	1026	FALSE	1	FALSE							40909	2.4	CVS	Q211			Förmaksseptumdefekt	Q250		Öppetstående ductus arteriosus
M	497.522	1.36307	0.249306	Akutmottagning	Vårdavdelning	1027	FALSE	1	FALSE							40909	6.35601	G-I	K52.9	1	G-I	Gastroenterit och kolit. Ospecificerad.	Q45.9		Missbildning i matsmältningsorgan
M	2264.19	6.20327	0.201389	Vårdavdelning	Vårdavdelning	1028	FALSE	1	FALSE							40909	0.750912	Resp	J969			Resp insuff.
M	303.625	0.831849	1.91667	Operation	Moderklinik	1029	FALSE	1	FALSE							40909	0.2	CVS	Q213	1	cardio	Fallots Tetrad	Q211		förmaksseptum defekt
M	60.6924	0.16628	0.877083	Annat sjukhus	Annat sjukhus	1030	TRUE	2	TRUE	FALSE	607.308	40909			731.151		0.924074	CVS	Q24.9	1	cardio	Hjärtmissbildning UNS
M	61.625	0.168836	1.91667	Annan IVA	Moderklinik	1030	TRUE	2	FALSE	TRUE					0.0555556		1.2	CVS	Q251	1	cardio	Coarctatio Aorte
M	24.6229	0.06746	2.86181	Annat sjukhus	Vårdavdelning	1031	TRUE	2	TRUE	FALSE	579.377	40909			25.0813		1.7943	Neuro	G00.9	1	neuro	Meningit bakteriell UNS (vid svår sepsis/chock även A41.9)	G91.9		Hydrocefalus
M	28.5813	0.0783048	1.01181	Vårdavdelning	Vårdavdelning	1031	TRUE	2	FALSE	TRUE					1.09653		0.200731	Neuro	G91.9	1	neuro	Hydrocefalus
M	0.6875	0.00188356	8.94444	Neoavdelning	Annat sjukhus	1032	FALSE	1	FALSE								0.8	CVS	Q203	1	cardio	TGA	Q210		VSD	Q262
K	809.774	2.21856	0.702083	Vårdavdelning	Vårdavdelning	1033	FALSE	1	FALSE							40909	0.123284	post op other	Z04.9			Observation UNS, Postopvård UNS
M	4.05556	0.0111111	8.39236	Annat Sjukhus-Medicinsk indikation	Vårdavdelning	1035	TRUE	2	TRUE	FALSE	690.944	40909			311.58		2.0868	Misc	P619			Blodsjukdom	N179		Akut njursvikt
M	30.1875	0.0827055	10.434	Vårdavdelning	Annan IVA-Resursbrist hos oss	1035	TRUE	2	FALSE	TRUE					17.7396		8.18588	Resp	J380			Stämbandspares	D689		Koagulationsrubbning, ospec.
M	89.6354	0.245576	5.87847	Operation	Moderklinik	1036	FALSE	1	FALSE							40909	2	CVS	Q201	1	cardio	DORV	Q210		VSD	Q211
K	407.602	1.11672	2.89028	Annat sjukhus	Vårdavdelning	1037	TRUE	3	TRUE	FALSE			304.398	35.39	109.088		26.7528	Resp	J15.9	1	Neuro	Pneumoni bakteriell UNS (vid svår sepsis/chock även R65.1/R57.2)	Q04.9	1	Medfödd hjärnmissbildning.
K	651.143	1.78395	2.42639	Akutmottagning	Annat sjukhus	1037	TRUE	3	TRUE	TRUE				58.4306	240.651		7.23191	Misc	E88.9	1	metab	Ämnesomsättningsrubbningar (inborn error of metab)	E87.8		Andra elektrolyt och vätskerubbningar	L98.9		Sjukdom i hud eller underhud
K	676.528	1.8535	0.0777778	Annat sjukhus	Vårdavdelning	1037	TRUE	3	FALSE	TRUE				35.3944	22.9583		22.8571	Resp	J38.0	1	Neuro	Stämbandspares	Q04.9	1	Medfödd hjärnmissbildning.
K	2878.82	7.88719	0.659722	Operation	Vårdavdelning	1038	FALSE	1	FALSE							40909	0.519319	CVS	Q213	1	cardio	Fallots Tetrad
M	3921.95	10.7451	0.552083	Vårdavdelning	Vårdavdelning	1039	FALSE	1	FALSE							40909	2.31058	post op other	Z04.9			Observation UNS, Postopvård UNS
M	1613.08	4.41941	0.375	Operation	Moderklinik	1040	FALSE	1	FALSE							40909	0.8	GI	K929			Ospecificerad sjukdom i GI-organen	S3640			W1700
K	1196.51	3.27811	0.940972	Operation	Vårdavdelning	1041	FALSE	1	FALSE							40909	0.507268	CVS	Q200	1	cardio	Truncus communis	Q256	1
M	358.681	0.982686	0.833333	Operation	Vårdavdelning	1042	FALSE	1	FALSE							40909	0.107249	Misc	D369			Benign tumör utan specificerad lokalisation
K	3.76389	0.010312	5.69444	Annan IVA	Moderklinik	1043	FALSE	1	FALSE							40909	7.1	CVS	Q214	1	cardio	Aortopulmonell septumdefekt	Q252	1
K	1532.77	4.19937	0.138889	Annan IVA	Moderklinik	1044	FALSE	1	FALSE							40909	0.8	Resp	A499			bakterie inf ospec
M	78.5771	0.21528	0.919444	Vårdavdelning	Vårdavdelning	1045	FALSE	1	FALSE							40909	0.141713	post op other	Z04.9			Observation UNS, Postopvård UNS
M	103.441	0.2834	0.219444	Vårdavdelning	Vårdavdelning	1046	FALSE	1	FALSE							40909	0.378205	post op other	Z04.9			Observation UNS, Postopvård UNS	P28.4		Apnéattacker UNS	T88.9		Övriga postoperativa komplikationer UNS
K	8.35208	0.0228824	4.35625	Annat sjukhus	Annat sjukhus	1047	FALSE	1	FALSE							40909	0.830012	Misc	E88.9	1	metab	Ämnesomsättningsrubbningar (inborn error of metab)	j96.9		Respiratorisk insufficiens. Ospecificerad.
M	289.833	0.794064	0.190278	Akutmottagning	Moderklinik	1048	FALSE	1	FALSE							40909	0.8	Neuro	R568			Kramper UNS
K	8.77639	0.0240449	0.723611	Vårdavdelning	Vårdavdelning	1049	FALSE	1	FALSE							40909	0.27089	GI	Q43.9	1	G-I	medf missb tarm ospec
M	3350.45	9.17931	2.0375	Akutmottagning	Vårdavdelning	1050	FALSE	1	FALSE							40909	1.0464	Injury	S39.9			Trauma, ej huvudskada.
K	4490.57	12.3029	1.03611	Operation	Moderklinik	1051	FALSE	1	FALSE							40909	4.5	CVS	I441	1	Cardio	A-V block	Q234	1	LHHP
M	426.537	1.16859	0.303472	Annat sjukhus	Vårdavdelning	1052	FALSE	1	FALSE							40909	0.827301	Resp	J06.9			Övre luftvägsinfektion, akut UNS
M	2131.51	5.83976	1.07986	Operation	Vårdavdelning	1053	FALSE	1	FALSE							40909	0.536489	CVS	Q211	1	genetic	Förmaksseptumdefekt	Q999		Kromosomavvikelse
K	157.625	0.431849	6.85764	Operation	Vårdavdelning	1054	FALSE	1	FALSE							40909	1.72789	CVS	Q212	1	cardio	AVSD
K	89.5535	0.245352	8.01944	Operation	Vårdavdelning	1055	TRUE	4	TRUE	FALSE	1363.45	40909			-601.929		1.02183	CVS	Q213	1	cardio	Fallots Tetrad
K	140.319	0.384437	1.28472	Operation	Vårdavdelning	1055	TRUE	4	TRUE	TRUE					42.7465		1.52516	GI	K929	1	cardio	Ospecificerad sjukdom i GI-organen	Q213	1	TOF
K	142.469	0.390325	1.05694	Operation	Vårdavdelning	1055	TRUE	4	TRUE	TRUE					0.864583		1.92577	GI	Q459	1	G-I	Missbildning i matsmältningsorgan	Q213	1	TOF
K	156.986	0.430099	3.49306	Operation	Vårdavdelning	1055	TRUE	4	FALSE	TRUE					13.4604		4.9037	GI	Q439	1	G-I	medfödd missbildning av tarm ospec	Q213	1	TOF
M	5139.21	14.08	7.60417	Vårdavdelning	Annan IVA-Resursbrist hos oss	1056	TRUE	4	TRUE	FALSE	1332.79	40909			-40.2708		0.298163	Resp	J159			Pneumoni bakteriell UNS (vid svår sepsis/chock även R65.1/R57.2)	Q409
M	5147.64	14.1031	5.84375	Annan IVA-Hemmahörande här	Vårdavdelning	1056	TRUE	4	TRUE	TRUE					0.822917		1.12386	Resp	J159			Pneumoni bakteriell UNS (vid svår sepsis/chock även R65.1/R57.2)
M	5154.51	14.1219	19.0312	Vårdavdelning	Vårdavdelning	1056	TRUE	4	TRUE	TRUE					1.03125		7.06892	Resp	J969	1	Neuro	Resp insuff.	G409		EP	G809		Cerebral pares, ospec.
M	5692.43	15.5957	0.201389	Operation	Vårdavdelning	1056	TRUE	4	FALSE	TRUE					518.885		7.27159	Resp	J359			Kronisk sjukdom i tonsill och adenoid
K	1071.44	2.93545	1.17361	Akutmottagning	Vårdavdelning	1057	FALSE	1	FALSE							40909	1.05963	Misc	C95.9	1	onc	leukemi ospec
K	207.652	0.56891	0.722917	Vårdavdelning	Vårdavdelning	1058	FALSE	1	FALSE							40909	0.3382	Misc	Q79.9			Missbildning i muskel/skelett
K	424.635	1.16338	9.97361	Annat sjukhus	Vårdavdelning	1059	FALSE	1	FALSE							40909	13.9812	Resp	J12.1	1	Neuro	RS pneumoni	j15.9		Pneumoni bakteriell. ospecificerad.	G71.9	1	Nueromuskulär sjukdom	A09.9		Gastroenterit och Kolit. Infektiös. ospec.	F83.9		Motorisk utvecklingsstörning
M	686.424	1.88061	13.225	Annat sjukhus	Annat sjukhus	1060	TRUE	3	TRUE	FALSE	935.576	40909			39.8146		5.4684	Misc	A41.9	1	onc	Använd ej (Svår sepsis/Septisk chock)	C80.9		Malign tumör utan specificerad lokalisation
M	715.498	1.96027	0.927083	0	Vårdavdelning	1060	TRUE	3	TRUE	TRUE			107.502	1.42	15.8493		0.151935	Misc	C80.9	1	onc	Malign tumör utan specificerad lokalisation
M	818.625	2.24281	2.95833	Annat sjukhus	Annat sjukhus	1060	TRUE	3	FALSE	TRUE				1.41667	102.2		52.5	GI	C749	1	onc	malign tumör i binjure
M	5670.77	15.5364	0.728472	Operation	Vårdavdelning	1061	FALSE	1	FALSE							40909	0.790435	GI	K922	1	Cardio	Gastrointestinal blödning	Q209	1	Missbildning av kamrar/förbindelser UNS
K	744.053	2.0385	1.42982	Akutmottagning	Vårdavdelning	1062	FALSE	1	FALSE							40909	6.3159	Neuro	R56.8			Kramper UNS
M	5315.68	14.5635	0.76875	0	Vårdavdelning	1063	FALSE	1	FALSE							40909	0.151935	Misc	C80.9	1	onc	Malign tumör utan specificerad lokalisation
K	33.5681	0.0919673	0.921528	Operation	Annat sjukhus	1064	FALSE	1	FALSE							40909	1.74768	Neuro	Q04.9	1	neuro	Medfödd hjärnmissbildning.	P28.4		Apnéattacker UNS
K	1321.79	3.62135	3.63542	Vårdavdelning	Vårdavdelning	1065	FALSE	1	FALSE							40909	27.4879	Resp	J969	1	onc	Resp insuff.	C959		leukemi ospec
K	1092.74	2.99381	2.96875	Operation	Moderklinik	1066	FALSE	1	FALSE							40909	2.6	CVS	Q212	1	cardio	AVSD	Q220	1	pulmonlis valv atresi	Q262
M	1581.7	4.33343	8.71528	Annat sjukhus	Annat sjukhus	1067	FALSE	1	FALSE							40909	1.48441	Resp	J96.9			Resp insuff.	j80.9		ARDS. (Anges alltid om definierade kriterier är uppfyllda.)	D75.9
M	2879.59	7.88929	0.779167	Vårdavdelning	Vårdavdelning	1068	FALSE	1	FALSE							40909	15.1338	Resp	J96.9			Resp insuff.	j05.0		Pseudokrupp
M	147.573	0.404309	2.03125	Vårdavdelning	Moderklinik	1069	FALSE	1	FALSE							40909	1.7	CVS	Q213	1	cardio	Fallots Tetrad	Q211		förmaksseptum defekt
K	520.562	1.4262	0.961806	Operation	Vårdavdelning	1070	FALSE	1	FALSE							40909	0.347103	CVS	Q211	1	cardio	Förmaksseptumdefekt	Q233	1	Medfödd mitralisinsufficiens
M	33.375	0.0914384	9.1875		Vårdavdelning	1071	TRUE	3	TRUE	FALSE			295.625	-0.8	213.851		1.12386	Resp	J969			Resp insuff.
M	59.5625	0.163185	1.83333	Operation	Annan IVA-Hemmahörande där	1071	TRUE	3	TRUE	TRUE				267.604	17		4.02269	Resp	J969			Resp insuff.
M	94.6389	0.259285	235.156	Operation	Avliden	1071	TRUE	3	FALSE	TRUE				-0.795139	33.2431		6.38027	Resp	J969	1	onc	Resp insuff.	Q999		Kromosomavvikelse				C959	1	leukemi
M	5177.23	14.1842	0.388889	Vårdavdelning	Moderklinik	1072	TRUE	3	TRUE	FALSE			737.771	624.29	-974.566		4.3	Resp	J819			lungödem
M	5178.25	14.187	3.32292	Vårdavdelning	Moderklinik	1072	TRUE	3	TRUE	TRUE				733.427	0.631944		18.5	Resp	J819			lungödem	J159		Pneumoni bakteriell UNS (vid svår sepsis/chock även R65.1/R57.2)	A499
M	5290.05	14.4933	0.659722	Operation	Moderklinik	1072	TRUE	3	FALSE	TRUE				624.292	108.476		1.7	GI	N189	1	renal	Njursvikt, kronisk	A419		Använd ej (Svår sepsis/Septisk chock)	C809	1	Malign tumör utan specificerad lokalisation
M	2.73958	0.00750571	1.78819	Neoavdelning	Moderklinik	1074	TRUE	2	TRUE	FALSE	727.26	40909			579.031		0.8	CVS	Q203	1	cardio	TGA	Q210		VSD	Q221
M	252.646	0.69218	4.875	Operation	Moderklinik	1074	TRUE	2	FALSE	TRUE					248.118		1.1	CVS	Q205	1	cardio	Diskordant A-V förbindelse	Q210		VSD	Q221
M	942.579	2.58241	2.02708	Operation	Vårdavdelning	1075	TRUE	4	TRUE	FALSE	850.421	40909			-377.942		1.02183	post op other	Z04.9			Observation UNS, Postopvård UNS
M	978.397	2.68054	0.951389	Operation	Vårdavdelning	1075	TRUE	4	TRUE	TRUE					33.791		0.184644	Resp	P28.9			Sjukdomstilltånd i andningsorganen hos nyfödd
M	979.938	2.68476	0.520833	0	Vårdavdelning	1075	TRUE	4	TRUE	TRUE					0.588889		1.30465	Resp	J96.9			Resp insuff.
M	1020.54	2.79601	0.945833	0	Vårdavdelning	1075	TRUE	4	FALSE	TRUE					40.0854		1.1096	Resp	J96.9	1	Cardio	Resp insuff.	I27.8		Sekundär pulmonell hypertension
K	3103.54	8.50286	18.9563	Vårdavdelning	Annat sjukhus	1076	FALSE	1	FALSE							40909	4.83642	Neuro	R56.8			Kramper UNS	j15.9		Pneumoni bakteriell. ospecificerad.
K	4747.87	13.0079	0.183333	Hem	Vårdavdelning	1077	FALSE	1	FALSE							40909	0.597487	Misc	E14.1	1	endocrine	Diabetes med ketoacidos, DKA
K	364.542	0.998744	0.944444	Operation	Moderklinik	1078	TRUE	3	TRUE	FALSE	887.458	40909			484.492		1.5	CVS	Q210			Kammarseptumdefekt
K	124.583	0.341324	0.972222	Operation	Vårdavdelning	1078	TRUE	3	TRUE	TRUE					-240.903		0.107249	CVS	Q210			Kammarseptumdefekt							Q211
K	128.542	0.352169	0.957639	Operation	Vårdavdelning	1078	TRUE	3	FALSE	TRUE					2.98611		0.441444	CVS	Q210	1	cardio	Kammarseptumdefekt	I278		Sekundär pulmonell hypertension
M	169.642	0.464772	1.07292	Vårdavdelning	Vårdavdelning	1080	TRUE	2	TRUE	FALSE	1345.36	40909			-222.858		1.23126	Neuro	R56.8			Kramper UNS	R56.8		Kramper UNS
M	664.753	1.82124	0.772222	Vårdavdelning	Vårdavdelning	1080	TRUE	2	FALSE	TRUE					494.038		1.23472	Neuro	R56.8	1	neuro	Kramper UNS	Q04.9		Medfödd hjärnmissbildning.
M	79.5361	0.217907	2.87083	Vårdavdelning	Annat sjukhus	1081	TRUE	2	TRUE	FALSE	1285.46	40909			-435.989		1.02183	Resp	J05.0			Pseudokrupp	J96.9		Resp insuff.	j15.9		Pneumoni bakteriell. ospecificerad.
M	123.692	0.338881	0.9125	Vårdavdelning	Annat sjukhus	1081	TRUE	2	FALSE	TRUE					41.2847		0.169843	post op other	Z04.9			Observation UNS, Postopvård UNS
K	2267.03	6.21103	0.415972	Akutmottagning	Vårdavdelning	1082	FALSE	1	FALSE							40909	1.30144	Neuro	I62.9			Intrakraniell blödning. Ej trauma. Ospecificerad
M	1596.89	4.37503	0.59375	Operation	Moderklinik	1083	TRUE	3	TRUE	FALSE	1115.11	40909			-510.556		0.2	CVS	Q201	1	cardio	DORV	A499
M	1698.49	4.6534	0.96875	Operation	Moderklinik	1083	TRUE	3	TRUE	TRUE					101.01		1.5	CVS	Q204	1	cardio	Dubbelt inflöde till kammare	Q243	1	Infundibulär pulmonalisstenos	Q203
M	2071.76	5.67605	6.74306	Vårdavdelning	Moderklinik	1083	TRUE	3	FALSE	TRUE					372.299		2.6	CVS	Q204	1	cardio	Dubbelt inflöde till kammare	Q243	1	Infundibulär pulmonalisstenos	Q203
M	4503.07	12.3372	0.425	Vårdavdelning	Vårdavdelning	1084	FALSE	1	FALSE							40909	0.874144	Injury	S09.9			Huvudskador UNS
K	970.76	2.65962	0.84375	Operation	Vårdavdelning	1085	FALSE	1	FALSE							40909	2.69123	Resp	J969			Resp insuff.	Q250		Öppetstående ductus arteriosus
K	550.708	1.50879	1.70833	Operation	Moderklinik	1086	FALSE	1	FALSE							40909	0.4	GI	K409			Ljumskbråck	K900			Q409
K	531.524	1.45623	1.07292	Operation	Moderklinik	1087	FALSE	1	FALSE							40909	1.6	CVS	Q210			Kammarseptumdefekt
K	17.3819	0.0476218	-0.754167	Vårdavdelning	Vårdavdelning	1088	TRUE	2	TRUE	FALSE	1143.62	40909			-30.2153		3.58259	Resp	Q79.0	1	Genetic	Diafragmabråck	K56.7		Ileus. Ospecificerad
K	17.4222	0.0477321	1.20764	Vårdavdelning	Vårdavdelning	1088	TRUE	2	FALSE	TRUE					0.794444		1.60148	Resp	Q79.0	1	Genetic	Diafragmabråck
M	7.61806	0.0208714	1.97222	Operation	Moderklinik	1089	TRUE	3	TRUE	FALSE	1065.38	40909			76.9882		1.2	CVS	Q224	1	cardio	Medfödd trikuspidalisstenos	Q210		VSD	Q211
M	101.581	0.278303	13.9194	Operation	Moderklinik	1089	TRUE	3	TRUE	TRUE					91.9903		2.1	CVS	Q224	1	cardio		Q243	1	Infundibulär pulmonalisstenos	Q211
M	609.615	1.67018	3.03125	Operation	Moderklinik	1089	TRUE	3	FALSE	TRUE					494.115		2.8	CVS	Q224	1	cardio		Q243	1	Infundibulär pulmonalisstenos
K	6.77083	0.0185502	4.70139	Operation	Moderklinik	1090	FALSE	1	FALSE							40909	2.6	CVS	Q230	1	cardio	Medfödd aortaklaffstenos
M	3113.82	8.53101	0.798611	Akutmottagning	Annan IVA	1091	FALSE	1	FALSE							40909	1.3	injury	T079			Multipla skador. Multitrauma UNS
K	112.365	0.307848	7.26042	Annat sjukhus	Annat sjukhus	1092	FALSE	1	FALSE							40909	88	Resp	J121			RS pneumoni
K	57.5938	0.157791	1.08681	Annat Sjukhus-Medicinsk indikation	Annan IVA-Hemmahörande där	1093	FALSE	1	FALSE							40909	19.0376	Neuro	G919		neuro	Hydrocefalus	P072		Höggradigt underburet barn < 28 v.
K	817.615	2.24004	0.875	Operation	Vårdavdelning	1094	FALSE	1	FALSE							40909	0.406406	CVS	Q210	1	cardio	Kammarseptumdefekt	Q256	1
M	0.572917	0.00156963	12.8306	Annat sjukhus	Vårdavdelning	1095	FALSE	1	FALSE							40909	0.750912	CVS	I27.8			Sekundär pulmonell hypertension
K	278.951	0.764248	3.60625	Annat sjukhus	Vårdavdelning	1096	FALSE	1	FALSE							40909	2.86217	Resp	J46.9			Akut svår astma
M	7.60417	0.0208333	10.8993	Operation	Vårdavdelning	1097	TRUE	3	TRUE	FALSE	1310.4	40909			-860.953		10.467	CVS	Q234	1	cardio	Hypoplastiskt VK syndrom
M	59.9375	0.164212	1.53125	Operation	Vårdavdelning	1097	TRUE	3	TRUE	TRUE					41.434		14.8221	CVS	Q234	1	cardio	Hypoplastiskt VK syndrom
M	374.559	1.02619	5.92361	Operation	Vårdavdelning	1097	TRUE	3	FALSE	TRUE					313.09		20.4305	CVS	Q209	1	cardio	Missbildning av kamrar/förbindelser UNS
K	347.156	0.951113	0.472917	Akutmottagning	Vårdavdelning	1098	FALSE	1	FALSE							40909	1.07568	G-I	K22.9			Sjukdom i esofagus (skilt från missbildningar)
M	1551.75	4.25137	0.09375	Akutmottagning	Vårdavdelning	1099	FALSE	1	FALSE							40909	2.13129	Neuro	R568			Kramper UNS
M	37.5625	0.102911	1.25	Akutmottagning	Moderklinik	1100	FALSE	1	FALSE							40909	0.3	Resp	B349			virusinf ospec
K	3776.75	10.3473	0.690972	Operation	Vårdavdelning	1101	FALSE	1	FALSE							40909	0.141713	GI	N289	1	neuro	Sjd i njure och uretär	G919		Hydrocefalus	G969
M	36.9507	0.101235	2.49375	Annat sjukhus	Vårdavdelning	1102	FALSE	1	FALSE							40909	0.525085	Resp	J12.1			RS pneumoni
M	128.58	0.352274	0.899306	Operation	Vårdavdelning	1103	FALSE	1	FALSE							40909	1.03763	CVS	Q250			öppetstående Ductus arteriosus	P073		Andra underburna barn < 37 v.
M	86.4764	0.236922	0.961111	Operation	Vårdavdelning	1104	FALSE	1	FALSE							40909	1.02183	Resp	J96.9			Resp insuff.
M	549.66	1.50592	0.798611	Operation	Vårdavdelning	1105	TRUE	3	TRUE	FALSE	795.34	40909			54.2222		0.107249	GI	Q79.2	1	G-I	Omfalocele
M	551.557	1.51111	0.227778	Vårdavdelning	Vårdavdelning	1105	TRUE	3	TRUE	TRUE					1.09861		2.79524	Resp	J96.9			Resp insuff.
M	553.851	1.5174	17.6701	Vårdavdelning	Vårdavdelning	1105	TRUE	3	FALSE	TRUE					2.06597		91.1199	Misc	I46.0	1	G-I	hjärtstille med framg hlr	j69.0		Aspirationspneumoni pga maginnehåll/föda	Q79.2		Omfalocele
M	3153.88	8.64077	0.555556	Operation	Vårdavdelning	1106	FALSE	1	FALSE							40909	0.406406	GI	Q649			Missbildning i urinorgan
K	5039.04	13.8056	0.826389	Operation	Vårdavdelning	1107	FALSE	1	FALSE							40909	1.7397	CVS	I330			Endokardit, akut och subakut, infektiös
K	5184.75	14.2048	0.875	Akutmottagning	Moderklinik	1108	FALSE	1	FALSE							40909	0.8	Neuro	G409			EP ospec	R568		Kramper UNS
K	110.573	0.302939	9.97778	Operation	Vårdavdelning	1109	TRUE	2	TRUE	FALSE	863.427	40909			246.948		0.298163	CVS	Q212	1	cardio	AVSD
K	120.938	0.331336	0.666667	Vårdavdelning	Vårdavdelning	1109	TRUE	2	FALSE	TRUE					0.386806		2.80941	CVS	Q212	1	cardio	AVSD
M	1993.71	5.46221	0.895833	Operation	Moderklinik	1110	FALSE	1	FALSE							40909	2.4	Resp	R049			blödning från luftv ospec
K	3756.84	10.2927	0.635417	Annat sjukhus	Annat sjukhus	1111	FALSE	1	FALSE							40909	0.73079	Misc	E14.1	1	endocrine	Diabetes med ketoacidos, DKA
M	15.4757	0.0423992	5.10069	Operation	Vårdavdelning	1112	FALSE	1	FALSE							40909	0.370886	CVS	Q229	1	cardio	Missbildning av trikuspidalisklaffen	Q250		Öppetstående ductus arteriosus
M	3179.68	8.71145	0.0409722	ALB AKM		1113	FALSE	1	FALSE								18.2	CVS				Stille trauma
K	799.688	2.19092	0.722222	Operation	Vårdavdelning	1114	TRUE	2	TRUE	FALSE	1389.31	40909			-310.032		0.406406	Resp	Q349	1	resp	Missbildning i andningsorgan	Q999		Kromosomavvikelse
K	1190.55	3.26178	0.375	Operation	Vårdavdelning	1114	TRUE	2	FALSE	TRUE					390.139		0.500525	Resp	Q349	1	resp	Missbildning i andningsorgan
M	4207.79	11.5282	0.479167	Annan IVA	Moderklinik	1115	FALSE	1	FALSE							40909	3.5	Neuro	I679			Cerebrovaskulär sjd
M	2.04167	0.00559361	0.791667	Operation	Moderklinik	1116	TRUE	3	TRUE	FALSE	465.958	40909			141.771		4.1	GI	Q399			Esofagusatresi
M	6.25	0.0171233	5.14583	Vårdavdelning	Moderklinik	1116	TRUE	3	TRUE	TRUE					3.41667		9.5	Resp	J981			atelektas	T889		Övriga postoperativa komplikationer UNS	J939		Pneumothorax, ospec
M	31.7569	0.0870053	37.8403	Operation	Moderklinik	1116	TRUE	3	FALSE	TRUE					20.3611		0.9	GI	Q399			Esofagusatresi
K	355.444	0.97382	0.215278	Akutmottagning	Vårdavdelning	1117	TRUE	5	TRUE	FALSE	1457.56	40909			-1059.15		0.750912	Neuro	R568			Kramper UNS
K	458.427	1.25596	0.09375	Akutmottagning	Vårdavdelning	1117	TRUE	5	TRUE	TRUE					102.767		0.771993	Neuro	R568			Kramper UNS
K	461.288	1.2638	0.336806	Akutmottagning	Vårdavdelning	1117	TRUE	5	TRUE	TRUE					2.76736		1.43161	Neuro	R568			Kramper UNS
K	924.153	2.53193	0.34375	Akutmottagning	Vårdavdelning	1117	TRUE	5	TRUE	TRUE					462.528		4.03027	Neuro	R568			Kramper UNS	G419
K	1028.08	2.81667	2.43056	Akutmottagning	Vårdavdelning	1117	TRUE	5	FALSE	TRUE					103.587		7.67462	Neuro	R568			Kramper UNS	J099		Virusinfluens av pandemikaraktär	R568		Kramper UNS
M	547.562	1.50017	0.899306	Operation	Moderklinik	1118	FALSE	1	FALSE							40909	2.2	CVS	Q210			Kammarseptumdefekt
K	2579.74	7.06777	0.102778	Vårdavdelning	Vårdavdelning	1119	TRUE	5	TRUE	FALSE	1409.26	40909			-392.726		0.574422	Misc	C80.9	1	onc	Malign tumör utan specificerad lokalisation	C80.9		Malign tumör utan specificerad lokalisation
K	2690.44	7.37106	0.168056	Vårdavdelning	Vårdavdelning	1119	TRUE	5	TRUE	TRUE					110.597		3.87874	Misc	D68.9			Koagulationsrubbning, ospec.	D70A			D75.9
K	2706.97	7.41636	0.725694	Annat sjukhus	Annat sjukhus	1119	TRUE	5	TRUE	TRUE					16.3681		5.51306	Misc	A41.9	1	onc	Använd ej (Svår sepsis/Septisk chock)	C96.9		Primär malign tumör i lymfoid, blodbildande och besläktad vävnad, ospecifierad	E87.8		Andra elektrolyt och vätskerubbningar	Z94.9		Transplantationstillstånd
K	2727.55	7.47274	1.00833	Annat sjukhus	Annat sjukhus	1119	TRUE	5	TRUE	TRUE					19.8514		0.750912	Misc	E87.8			Andra elektrolyt och vätskerubbningar	E87.8		Andra elektrolyt och vätskerubbningar
K	2754.76	7.54728	4.76528	Vårdavdelning	Vårdavdelning	1119	TRUE	5	FALSE	TRUE					26.1979		0.797015	G-I	K92.9			Ospecificerad sjukdom i GI-organen
M	2.20486	0.00604072	0.447917	Operation	Annan IVA-Resursbrist hos oss	1120	FALSE	1	FALSE							40909	3.65422	Misc	Q439	1	G-I	medf missb tarm ospec							J969		Resp insuff.
K	737.917	2.02169	5.64583	Operation	Moderklinik	1121	FALSE	1	FALSE							40909	1.9	CVS	Q220	1	cardio	pulmonalis atresi	Q210		VSD	Q257
M	487.788	1.33641	1.8125	Operation	Vårdavdelning	1122	TRUE	4	TRUE	FALSE	488.212	40909			931.226		0.29013	GI	K729	1	G-I	Leversvikt, ospecificerad	Z949		Transplantationstillstånd
M	493.924	1.35322	1.68056	Vårdavdelning	Vårdavdelning	1122	TRUE	4	TRUE	TRUE					4.32292		0.308309	Misc	Z949	1	cardio	Transplantationstillstånd							Q225
M	551.49	1.51093	0.965278	Operation	Vårdavdelning	1122	TRUE	4	TRUE	TRUE					55.8854		0.45667	Misc	C809	1	onc	Malign tumör utan specificerad lokalisation							Q210			Q439			Q210			Q439		Q211
M	585.507	1.60413	0.972222	Operation	Vårdavdelning	1122	TRUE	4	FALSE	TRUE					33.0521		39.1489	Misc	Z949	1	onc	Transplantationstillstånd	C809		Malign tumör utan specificerad lokalisation
K	4253.56	11.6536	1.09375	Operation	Vårdavdelning	1124	FALSE	1	FALSE							40909	0.953768	CVS	Q256	1	cardio	pulmonalisstenos	Q205	1	avsd
M	543.829	1.48994	1.75417	Annat sjukhus	Vårdavdelning	1125	FALSE	1	FALSE							40909	24.4036	Injury	T75.1			Drunkning
M	2591.69	7.10051	0.930556	Operation	Vårdavdelning	1126	TRUE	2	TRUE	FALSE	1285.31	40909			-382.896		0.913921	CVS	I499	1	cardio	Hjärtarytmi, ospecificerad	Q232	1	Medfödd mitralisstenos
M	2916.41	7.99015	2.24653	Operation	Vårdavdelning	1126	TRUE	2	FALSE	TRUE					323.788		2.5421	Misc	Q234	1	cardio	Hypoplastiskt VK syndrom	Z949		Transplantationstillstånd				C959
K	15.6458	0.0428653	4.94444	Operation	Vårdavdelning	1127	FALSE	1	FALSE							40909	0.27089	GI	Q399	1	cardio	Esofagusatresi	Q249	1	Hjärtmissbildning UNS				Q211			Q300		Koanalatresi	Q264
M	251.562	0.689212	0.927083	Operation	Vårdavdelning	1129	FALSE	1	FALSE							40909	3.95324	CVS	Q234	1	cardio	Hypoplastiskt VK syndrom
M	1.60417	0.00439498	13	Neoavdelning	Moderklinik	1130	TRUE	4	TRUE	FALSE	1447.4	40909			-197.885		2.7	CVS	Q220	1	cardio	pulmonalis atresi	Q226	1		Q250
M	162.562	0.445377	1.90278	Operation	Moderklinik	1130	TRUE	4	TRUE	TRUE					147.958		1.6	CVS	Q220	1	cardio	pulmonalis atresi	Q226	1		E031
M	176.115	0.482506	2.47917	Akutmottagning	Moderklinik	1130	TRUE	4	TRUE	TRUE					11.6493		0.9	Neuro	I639			cerebral infark ospec	R568		Kramper UNS
M	879.615	2.4099	3.04167	Operation	Moderklinik	1130	TRUE	4	FALSE	TRUE					701.021		2.3	CVS	Q220	1	cardio	pulmonalis atresi
M	1.90208	0.00521119	6.62083	Vårdavdelning	Vårdavdelning	1131	FALSE	1	FALSE							40909	5.52375	G-I	K92.9			Ospecificerad sjukdom i GI-organen
M	1.85069	0.0050704	0.576389	Operation	Annan IVA-Resursbrist hos oss	1132	FALSE	1	FALSE							40909	3.77526	GI	Q399			Esofagusatresi	Q439		Medfödd missbildning av tarm, ospecificerad
M	5366.57	14.7029	0.0625	Operation	Vårdavdelning	1133	FALSE	1	FALSE							40909	0.406406	Resp	J969	1	Neuro	Resp insuff.	G129		Spinal muskelatrofi
M	608.462	1.66702	0.107639	Operation	Vårdavdelning	1134	FALSE	1	FALSE							40909	0.323077	Resp	J069			Övre luftvägsinfektion, akut UNS							Q210			Q262			Q211
K	7.99931	0.0219159	10.5771	Operation	Vårdavdelning	1135	TRUE	2	TRUE	FALSE	1416	40909			-339.57		1.04847	CVS	Q253	1	cardio	Aorta stenos	Q232	1	Medfödd mitralisstenos	Q250
K	21.7674	0.0596366	4.72222	Operation	Vårdavdelning	1135	TRUE	2	FALSE	TRUE					3.19097		1.56995	Post OP other	T889			Övriga postoperativa komplikationer UNS
K	1708.67	4.68128	0.909722	Operation	Moderklinik	1137	FALSE	1	FALSE							40909	1.2	CVS	Q211			Förmaksseptumdefekt
M	6.54514	0.0179319	1.92361	Operation	Vårdavdelning	1138	TRUE	2	TRUE	FALSE	1280.45	40909			-502.031		1.26718	CVS	Q226	1	cardio	Hypoplastiskt högerhjärtsyndrom	Q210		VSD
M	141.493	0.387652	1.95486	Operation	Vårdavdelning	1138	TRUE	2	FALSE	TRUE					133.024		1.15865	CVS	Q210			Kammarseptumdefekt	Q211		förmaksseptum defekt	Q210
K	864.917	2.36964	0.661111	Hem	Vårdavdelning	1139	FALSE	1	FALSE							40909	1.51008	Neuro	R56.8			Kramper UNS
M	125.542	0.34395	1.29167	Vårdavdelning	Moderklinik	1140	TRUE	2	TRUE	FALSE	681.458	40909			25.9632		2.1	CVS	Q213	1	cardio	Fallots Tetrad
M	127.125	0.348288	1.35417	Vårdavdelning	Moderklinik	1140	TRUE	2	FALSE	TRUE					0.291667		3.1	Neuro	I629	1	Cardio	Intrakraniell blödning. Ej trauma. Ospecificerad	I620			Q213		TOF
M	683.896	1.87369	1.58333	Annat sjukhus	Moderklinik	1141	FALSE	1	FALSE							40909	1.3	GI	Q439	1	G-I	medf missb av tarm ospec
M	945.559	2.59057	1.08681	Operation	Vårdavdelning	1142	FALSE	1	FALSE							40909	1.23041	CVS	Q211	1	genetic	Förmaksseptumdefekt	Q999		Kromosomavvikelse
K	83.5	0.228767	1.95833	Operation	Moderklinik	1143	TRUE	2	TRUE	FALSE	593.5	40909			-171.146		1.4	CVS	Q220	1	cardio	pulmonalis atresi	Q210		VSD	Q258
K	104.819	0.287175	0.847917	Akutmottagning	Vårdavdelning	1143	TRUE	2	FALSE	TRUE					19.3604		0.542661	CVS	Q24.9	1	cardio	Hjärtmissbildning UNS
K	1.72917	0.00473744	9.70833	Annat sjukhus	Moderklinik	1144	TRUE	4	TRUE	FALSE	867.271	40909			-295.938		6.9	CVS	Q204	1	cardio	Dubbelt inflöde till kammare	Q262	1		Q220	1	pulmonalis atresi
K	96.5417	0.264498	1.0625	Operation	Moderklinik	1144	TRUE	4	TRUE	TRUE					85.1042		2.3	CVS	Q258	1	cardio	Andra specificerade medfödda missbildningar av de stora artärerna	Q204	1		Q262
K	191.604	0.524943	1.04167	Vårdavdelning	Moderklinik	1144	TRUE	4	TRUE	TRUE					94		7.3	CVS	Q204	1	cardio	Dubbelt inflöde till kammare	Q220	1	pulmonlis valv atresi	Q258
K	394.681	1.08132	1.86806	Operation	Moderklinik	1144	TRUE	4	FALSE	TRUE					202.035		1.4	CVS	Q220	1	cardio	pulmonalis atresi	Q204	1		Q262
K	7.70833	0.0211187	0.729167	Operation	Moderklinik	1145	FALSE	1	FALSE							40909	1.9	GI	Q459	1	G-I	Missbildning i matsmältningsorgan
K	5433.11	14.8852	1.39167	Operation	Vårdavdelning	1146	FALSE	1	FALSE							40909	1.19648	GI	K729			Leversvikt, ospecificerad
M	3587.98	9.83009	1.46944	Annat sjukhus	Vårdavdelning	1147	FALSE	1	FALSE							40909	0.838825	Injury	S39.9			Trauma, ej huvudskada.
M	547.917	1.50114	1.66667	Akutmottagning	Moderklinik	1148	FALSE	1	FALSE							40909	3.8	Neuro	R568			Kramper UNS
M	168.792	0.462443	0.708333	Akutmottagning	Moderklinik	1149	FALSE	1	FALSE							40909	0.8	Resp	B349			virusinf ospec
K	5071.77	13.8953	0.65625	Operation	Vårdavdelning	1150	FALSE	1	FALSE							40909	0.123284	post op other	Z04.9			Observation UNS, Postopvård UNS
M	19.7153	0.0540145	0.894444	Operation	Vårdavdelning	1151	FALSE	1	FALSE							40909	5.21882	post op other	Z04.9			Observation UNS, Postopvård UNS	P28.4		Apnéattacker UNS
M	71.7174	0.196486	0.691667	Operation	Vårdavdelning	1152	TRUE	2	TRUE	FALSE			134.799	0	210.108		6.35522	G-I	K72.9			Leversvikt, ospecificerad
M	203.653	0.557953	2.86319	ULP/HS Lund?		1152	TRUE	2	FALSE	TRUE				0	131.244		44.2	Resp				Aspiration
M	680.798	1.8652	0.24375	Vårdavdelning	Vårdavdelning	1153	FALSE	1	FALSE							40909	0.838825	Neuro	R56.8			Kramper UNS
M	10.6354	0.0291381	1.96875	Operation	Vårdavdelning	1154	TRUE	3	TRUE	FALSE	781.365	40909			-283.406		1.54656	CVS	Q253	1	cardio	Aorta stenos	Q209	1	Missbildning av kamrar/förbindelser UNS
M	60.5625	0.165925	2.92361	Operation	Vårdavdelning	1154	TRUE	3	TRUE	TRUE					47.9583		1.09744	CVS	Q234	1	cardio	Hypoplastiskt VK syndrom
M	207.542	0.568607	1.08333	Operation	Vårdavdelning	1154	TRUE	3	FALSE	TRUE					144.056		2.14867	CVS	Q230	1	cardio	Medfödd aortaklaffstenos
M	129.18	0.353917	1.35069	Akutmottagning	Vårdavdelning	1155	FALSE	1	FALSE							40909	2.63509	Resp	J12.1			RS pneumoni
M	77.5104	0.212357	1.04861	Operation	Vårdavdelning	1156	FALSE	1	FALSE							40909	8.14805	CVS	Q251	1	cardio	Coarctatio Aorte
K	340.949	0.934108	0.716667	Akutmottagning	Vårdavdelning	1157	FALSE	1	FALSE							40909	0.862353	Neuro	R56.8			Kramper UNS
M	134.771	0.369235	0.854167	Vårdavdelning	Moderklinik	1158	FALSE	1	FALSE								12.8	CVS	Q220	1	cardio	pulmonalis atresi
M	45.6042	0.124943	10.9056	Annan IVA	Annat sjukhus	1159	FALSE	1	FALSE								10.4	CVS	Q220	1	cardio	pulmonalis atresi
K	2263.91	6.20248	1.73958	Operation	Vårdavdelning	1160	FALSE	1	FALSE							40909	10.6748	Misc	Z949	1	G-I	Transplantationstillstånd
K	97.1181	0.266077	0.368056	Operation	Vårdavdelning	1161	FALSE	1	FALSE							40909	0.597092	GI	K929			Ospecificerad sjukdom i GI-organen
K	3584.69	9.82107	1.91111	Operation	Vårdavdelning	1162	FALSE	1	FALSE							40909	0.754339	post op other	Z04.9			Observation UNS, Postopvård UNS
M	293.542	0.804224	0.277778	Akutmottagning	Moderklinik	1163	FALSE	1	FALSE							40909	0.9	Resp	J189			PNI ospec
M	11.5417	0.031621	2.04861	Annat sjukhus	Moderklinik	1164	FALSE	1	FALSE							40909	2.9	CVS	Q251	1	cardio	Coarctatio Aorte
K	0.6875	0.00188356	1.79514	Annat sjukhus	Vårdavdelning	1165	TRUE	2	TRUE	FALSE	1255.31	40909			-448.903		10.5956	CVS	Q24.9	1	cardio	Hjärtmissbildning UNS
K	1.64583	0.00450913	7.9375	Annat sjukhus	Moderklinik	1165	TRUE	2	FALSE	TRUE					-0.836806		2.3	CVS	Q203	1	cardio	TGA
M	0.520833	0.00142694	3.11111	Operation	Vårdavdelning	1166	FALSE	1	FALSE							40909	11.003	G-I	Q79.3	1	Genetic	Gastroschisis
M	0.739583	0.00202626	10.7194	Annat sjukhus	Vårdavdelning	1168	FALSE	1	FALSE							40909	7.24732	Resp	Q79.0	1	Genetic	Diafragmabråck
M	30.9167	0.0847032	5.45139	Annan IVA	Annan IVA	1169	TRUE	2	TRUE	FALSE	594.083	40909			138.458		30	Neuro	I629			Intrakraniell blödning. Ej trauma. Ospecificerad
M	89.9375	0.246404	0.416667	Annan IVA	Moderklinik	1169	TRUE	2	FALSE	TRUE					53.5694		0.8	Neuro	G919	1	neuro	Hydrocefalus
M	279.562	0.765925	2.94792	Vårdavdelning	Moderklinik	1170	FALSE	1	FALSE							40909	1.8	CVS	Q210			Kammarseptumdefekt
M	5387.82	14.7611	3.66042	Annat sjukhus	Annat sjukhus	1171	FALSE	1	FALSE								24.2424	Misc	A41.9	1	renal	Använd ej (Svår sepsis/Septisk chock)	N18.9	1	Njursvikt, kronisk
M	611.903	1.67645	6.59028	Vårdavdelning	Vårdavdelning	1172	FALSE	1	FALSE								1.373	CVS	Q255	1	cardio	pulmonalis artär atresi
M	314.583	0.861872	1.89583	Operation	Vårdavdelning	1173	FALSE	1	FALSE							40909	2.02621	CVS	Q210			Kammarseptumdefekt
K	149.552	0.409732	3.94722	Annan IVA-Medicinsk indikation	Vårdavdelning	1174	FALSE	1	FALSE							40909	5.15984	CVS	Q254	1	cardio	andra aorta missb	J989
K	3033.55	8.3111	0.208333	Operation	Vårdavdelning	1175	FALSE	1	FALSE							40909	0.323109	Misc	Q897	1	Genetic	Multipla missbildningar
M	0.405556	0.00111111	21.2292	Förlossning	Vårdavdelning	1176	FALSE	1	FALSE							40909	12.2475	Resp	Q79.0	1	Genetic	Diafragmabråck	P27.1		BPD (BronkoPulmonell Dysplasi)
K	1346.28	3.68843	0.334028	Vårdavdelning	Vårdavdelning	1177	FALSE	1	FALSE							40909	2.47915	post op other	Z04.9			Observation UNS, Postopvård UNS
M	71.6458	0.19629	0.697917	Vårdavdelning	Vårdavdelning	1178	FALSE	1	FALSE							40909	0.569362	G-I	K40.9			Ljumskbråck
M	15.8507	0.0434266	4.60417	Operation	Vårdavdelning	1179	TRUE	2	TRUE	FALSE			205.149	89.5	624.507		0.294442	CVS	Q209	1	cardio	Missbildning av kamrar/förbindelser UNS
M	119.719	0.327997	11.7806	Operation	Vårdavdelning	1179	TRUE	2	FALSE	TRUE				89.5007	99.2639		4.66055	CVS	Q229	1	cardio	Missbildning av trikuspidalisklaffen	Q203	1	TGA	Q229		Missbildning av trikuspidalisklaffen
K	928.549	2.54397	0.909722	Operation	Vårdavdelning	1180	FALSE	1	FALSE							40909	1.03283	CVS	Q210			Kammarseptumdefekt							Q263			Q212			Q320		Medfödd tracheomalaci	Q399	Esofagusatresi	Q212		Q399	Esofagusatresi	Q263		Q399	Esofagusatresi
M	25.7688	0.0705993	0.845833	Annat sjukhus	Annat sjukhus	1181	FALSE	1	FALSE							40909	0.156064	Resp	J12.9			Pneumoni virusbetingad. Ospecifierad
M	1044.67	2.8621	0.798611	Operation	Vårdavdelning	1182	FALSE	1	FALSE							40909	0.227876	CVS	Q258	1	cardio	Andra specificerade medfödda missbildningar av de stora artärerna
K	171.556	0.470015	1.125	Operation	Vårdavdelning	1183	FALSE	1	FALSE							40909	0.406406	CVS	Q201	1	cardio	DORV	Q210		VSD	Q201
M	188.708	0.517009	10.875	Vårdavdelning	Moderklinik	1184	TRUE	5	TRUE	FALSE	1432.29	40909			-548.972		8.6	CVS	I429	1	Cardio	Kardiomyopati
M	285.917	0.783333	35.6181	Vårdavdelning	Moderklinik	1184	TRUE	5	TRUE	TRUE					86.3333		23.5	CVS	I420	1	Cardio	dilat kardiomyopati	I501			T862
M	330.552	0.905622	17.9688	Vårdavdelning	Moderklinik	1184	TRUE	5	TRUE	TRUE					9.01736		7.1	CVS	I429	1	Cardio	Kardiomyopati	N179		Akut njursvikt	I509		Hjärtinsufficiens, hjärtinkompensation UNS
M	461.333	1.26393	3.38542	Operation	Moderklinik	1184	TRUE	5	TRUE	TRUE					112.812		17.2	CVS	I420	1	Cardio	dilat kardiomyopati
M	1058.58	2.90021	1.13889	Vårdavdelning	Moderklinik	1184	TRUE	5	FALSE	TRUE					593.858		0.5	Misc	C809	1	onc	Malign tumör utan specificerad lokalisation	Z941			R919
M	0.833333	0.00228311	1	Operation	Moderklinik	1185	TRUE	2	TRUE	FALSE	1302.17	40909			-740.882		0.9	GI	Q459	1	G-I	Missbildning i matsmältningsorgan
M	132.512	0.363046	1.12014	Operation	Moderklinik	1185	TRUE	2	FALSE	TRUE					130.678		1.9	CVS	Q210			Kammarseptumdefekt
M	36.0958	0.0988927	6.62014	Annat sjukhus	Vårdavdelning	1187	FALSE	1	FALSE							40909	5.79652	Resp	J15.9			Pneumoni bakteriell UNS (vid svår sepsis/chock även R65.1/R57.2)	E34.9		Endokrin rubbning
M	94.7708	0.259646	1.10972	Annat sjukhus	Vårdavdelning	1188	FALSE	1	FALSE							40909	1.09036	Resp	J15.9			Pneumoni bakteriell UNS (vid svår sepsis/chock även R65.1/R57.2)
K	192.604	0.527683	2.82292	Operation	Vårdavdelning	1189	TRUE	2	TRUE	FALSE	687.396	40909			479.724		2.39016	CVS	Q210			Kammarseptumdefekt
K	209.729	0.5746	0.75	Operation	Vårdavdelning	1189	TRUE	2	FALSE	TRUE					14.3021		3.51781	CVS	I499			Hjärtarytmi, ospecificerad	Q210		VSD
K	2488.8	6.81864	0.675694	Annat sjukhus	Vårdavdelning	1190	FALSE	1	FALSE							40909	0.219823	Resp	J05.0			Pseudokrupp
M	22.684	0.062148	0.980556	Annat sjukhus	Vårdavdelning	1191	FALSE	1	FALSE							40909	0.230469	Resp	J12.1			RS pneumoni
M	678.781	1.85967	3.79167	Operation	Vårdavdelning	1192	TRUE	2	TRUE	FALSE	1173.22	40909			-158.883		4.5887	CVS	Q234	1	cardio	Hypoplastiskt VK syndrom							Q238			Q205			Q258
M	685.76	1.8788	1.01042	Vårdavdelning	Vårdavdelning	1192	TRUE	2	FALSE	TRUE					3.1875		7.92851	CVS	Q234	1	cardio	Hypoplastiskt VK syndrom
M	236.146	0.646975	2.25694	Operation	Moderklinik	1193	FALSE	1	FALSE							40909	5.5	Resp	J952			akut respinsuff efter icke thorakal kir	K403
M	113.021	0.309646	17.3951	ULP/UMEÅ		1194	TRUE	2	TRUE	FALSE			162.979	141.4	248.618		9.3	Resp				PNI
M	126.564	0.34675	8.03542	Annan IVA	Annat sjukhus	1194	TRUE	2	FALSE	TRUE				141.401	-3.85208		45.6919	Misc	D84.9	1	Immune	Immunbrist, ospecificerad	j15.9		Pneumoni bakteriell. ospecificerad.	Z94.9	1	Transplantationstillstånd
K	108.034	0.295984	1.55208	Vårdavdelning	Vårdavdelning	1195	FALSE	1	FALSE							40909	5.05822	G-I	N17.9			Akut njursvikt
M	5243.93	14.3669	0.565278	Akutmottagning	Vårdavdelning	1196	FALSE	1	FALSE							40909	0.898877	Injury	S39.9			Trauma, ej huvudskada.	S39.9		Trauma, ej huvudskada.
M	11.6042	0.0317922	2.89514	Operation	Vårdavdelning	1197	FALSE	1	FALSE							40909	1.42245	CVS	Q200	1	cardio	Truncus communis
K	5456.33	14.9488	0.302083	Akutmottagning	Vårdavdelning	1198	FALSE	1	FALSE							40909	2.93012	Misc	E141	1	endocrine	Diabetes med ketoacidos, DKA
K	1463.48	4.00953	0.979167	Operation	Moderklinik	1199	FALSE	1	FALSE							40909	1	CVS	Q211	1	cardio	Förmaksseptumdefekt	Q263	1	partiellt anomalt mynnande lungvener
M	0.958333	0.00262557	1.56875	Förlossning	Vårdavdelning	1200	FALSE	1	FALSE							40909	3.87874	G-I	K92.9			Ospecificerad sjukdom i GI-organen
M	3.64583	0.00998858	0.895833	Annan IVA-Medicinsk indikation	Vårdavdelning	1201	FALSE	1	FALSE							40909	2.79524	GI	Q399			Esofagusatresi
M	17.8389	0.0488737	0.524306	0	Vårdavdelning	1202	FALSE	1	FALSE							40909	0.62339	G-I	K92.9			Ospecificerad sjukdom i GI-organen
M	3.05972	0.0083828	5.71111	Annat sjukhus	Vårdavdelning	1204	FALSE	1	FALSE							40909	2.63878	G-I	K56.7			Ileus. Ospecificerad
M	259.573	0.711159	13.9965	Vårdavdelning	Vårdavdelning	1205	TRUE	3	TRUE	FALSE	1432.43	40909			-1062.2		0.104578	Resp	J129	1	genetic	Pneumoni virusbetingad. Ospecifierad	Q999		Kromosomavvikelse				I429		Kardiomyopati
M	350.622	0.960607	0.881944	Operation	Vårdavdelning	1205	TRUE	3	TRUE	TRUE					77.0521		0.160986	Misc	Q897	1	cardio	Multipla missbildningar	Q230	1		Q251
M	975.799	2.67342	0.826389	Operation	Vårdavdelning	1205	TRUE	3	FALSE	TRUE					624.295		1.02183	CVS	Q230	1	cardio	Medfödd aortaklaffstenos	Q189		Missbildning i ansikte/hals	Q799		Missbildning i muskel/skelett
M	2.69792	0.00739155	1.90208	Annat sjukhus	Moderklinik	1206	FALSE	1	FALSE							40909	1.8	CVS	Q251	1	cardio	Coarctatio Aorte
M	586.571	1.60704	0.977083	Vårdavdelning	Vårdavdelning	1207	FALSE	1	FALSE							40909	11.2436	Resp	J12.1			RS pneumoni
M	22.4896	0.0616153	1.96875	Operation	Vårdavdelning	1208	FALSE	1	FALSE							40909	0.874342	CVS	Q262	1	cardio	TAPVS	Q206	1		Q262
M	4855.88	13.3038	0.770833	Operation	Vårdavdelning	1209	FALSE	1	FALSE								7.66825	GI	K319			Sjukdom i ventrikel/duodenum (skilt från missbildningar)	K659
K	2955.73	8.09788	1.04167	Vårdavdelning	Vårdavdelning	1210	FALSE	1	FALSE							40909	1.51707	Misc	E14.1	1	endocrine	Diabetes med ketoacidos, DKA
M	1.10417	0.00302511	2.91667	Annat sjukhus	153	1211	TRUE	3	TRUE	FALSE	485.896	40909			833.335		saknas	post op other	Z04.9	1	cardio	Observation UNS, Postopvård UNS	Q24.9	1	Hjärtmissbildning UNS
M	3.87639	0.0106202	2.47778	Annan IVA	Vårdavdelning	1211	TRUE	3	TRUE	TRUE					-0.144444		1.56002	CVS	Q24.9	1	cardio	Hjärtmissbildning UNS
M	6.47917	0.0177511	2.95139	Annan IVA	Moderklinik	1211	TRUE	3	FALSE	TRUE					0.125		0.3	CVS	Q203	1	cardio	TGA	Q210		VSD	Q211
K	109.528	0.300076	2.15972	Operation	Vårdavdelning	1212	FALSE	1	FALSE							40909	1.01357	CVS	Q210			Kammarseptumdefekt
K	310.167	0.849772	7.44792	Akutmottagning	Vårdavdelning	1213	FALSE	1	FALSE								38.3197	Neuro	I629			Intrakraniell blödning. Ej trauma. Ospecificerad
M	4.70208	0.0128824	0.0895833	Vårdavdelning	Vårdavdelning	1214	TRUE	2	TRUE	FALSE	875.298	40909			247.087		1.42802	G-I	K92.9			Ospecificerad sjukdom i GI-organen
M	4.88889	0.0133942	0.631944	Vårdavdelning	Vårdavdelning	1214	TRUE	2	FALSE	TRUE					0.0972222		1.42802	G-I	K92.9			Ospecificerad sjukdom i GI-organen
M	1.83333	0.00502283	1.76042	Operation	Vårdavdelning	1215	TRUE	5	TRUE	FALSE	1055.17	40909			-180.688		1.38831	CVS	Q230	1	cardio	Medfödd aortaklaffstenos
M	4.11111	0.0112633	16.4514	Vårdavdelning	Vårdavdelning	1215	TRUE	5	TRUE	TRUE					0.517361		1.69649	CVS	Q230	1	cardio	Medfödd aortaklaffstenos
M	248.531	0.680908	1.15625	Operation	Vårdavdelning	1215	TRUE	5	TRUE	TRUE					227.969		2.26054	GI	K929	1	Cardio	Ospecificerad sjukdom i GI-organen	Q234	1	LHHP
M	309.75	0.84863	7.88889	Operation	Vårdavdelning	1215	TRUE	5	TRUE	TRUE					60.0625		4.48033	CVS	I429	1	Cardio	Kardiomyopati	Q230	1
M	596.097	1.63314	7.55208	Operation	Vårdavdelning	1215	TRUE	5	FALSE	TRUE					278.458		18.7794	Misc	Z949	1	cardio	Transplantationstillstånd							Q210			Q203			Q257
K	47.6458	0.130537	0.256944	Annat sjukhus	Moderklinik	1216	FALSE	1	FALSE							40909	1.2	Misc	B099			icke spec virusinf med hud o slh utslag
M	5.52083	0.0151256	1.90972	Operation	Vårdavdelning	1217	FALSE	1	FALSE							40909	12.1513	CVS	Q251	1	cardio	Coarctatio Aorte
M	1.83333	0.00502283	0.645833	Operation	Moderklinik	1218	TRUE	3	TRUE	FALSE	442.167	40909			50.4028		1.5	GI	Q439	1	G-I	medf missb av tarm ospec
M	34.6181	0.094844	2.88194	Operation	Moderklinik	1218	TRUE	3	TRUE	TRUE					32.1389		2.4	CVS	Q210	1	cardio	Kammarseptumdefekt	Q211		förmaksseptum defekt	Q251
M	43.5208	0.119235	1.10417	Vårdavdelning	Moderklinik	1218	TRUE	3	FALSE	TRUE					6.02083		0.6	CVS	I442	1	Cardio	A-V block tot	Q210		VSD	Q251
M	164.542	0.450799	0.916667	Operation	Moderklinik	1219	FALSE	1	FALSE							40909	1.3	CVS	Q210	1	cardio	Kammarseptumdefekt	Q243	1	Infundibulär pulmonalisstenos
K	269.125	0.737329	0.666667	Akutmottagning	Vårdavdelning	1220	FALSE	1	FALSE							40909	3.87874	GI	K319			Sjukdom i ventrikel/duodenum (skilt från missbildningar)	Q899		Ospecificerad missbildning
M	5211.98	14.2794	0.423611	Vårdavdelning	Vårdavdelning	1221	FALSE	1	FALSE								0.353712	Misc	C80.9	1	onc	Malign tumör utan specificerad lokalisation
M	1606.25	4.40068	4.09375	Akutmottagning	Vårdavdelning	1222	TRUE	2	TRUE	FALSE	1324.75	40909			-314.156		2.79524	Resp	J159			Pneumoni bakteriell UNS (vid svår sepsis/chock även R65.1/R57.2)
M	2039.81	5.58853	2.65625	Akutmottagning	Vårdavdelning	1222	TRUE	2	FALSE	TRUE					429.469		2.79524	Neuro	G919	1	neuro	Hydrocefalus	G419
K	147.5	0.40411	1.02431	Operation	Vårdavdelning	1223	FALSE	1	FALSE							40909	0.406406	CVS	Q210			Kammarseptumdefekt							Q210
K	81.1979	0.22246	0.260417	Operation	Moderklinik	1224	FALSE	1	FALSE							40909	3.5	GI	K567			Ileus. Ospecificerad
K	0.515972	0.00141362	14.0882	Neoavdelning	Annat sjukhus	1225	TRUE	13	TRUE	FALSE	1076.48	40909			323.058		1.5	CVS	Q251	1	G-I	Coarctatio Aorte	Q211		förmaksseptum defekt	Q459		Missbildning i matsmältningsorgan
K	14.5979	0.0399943	56.9062	Annat sjukhus	Annat sjukhus	1225	TRUE	13	TRUE	TRUE					-0.00625		5.26302	Misc	Q89.7	1	Genetic	Multipla missbildningar
K	30.5208	0.0836187	1.90972	Operation	Moderklinik	1225	TRUE	13	TRUE	TRUE					-40.9833		1.3	CVS	Q213	1	cardio	Fallots Tetrad
K	94.8021	0.259732	16.6562	Vårdavdelning	Vårdavdelning	1225	TRUE	13	TRUE	TRUE					62.3715		0.750912	Resp	Q34.9	1	resp	Missbildning i andningsorgan
K	113.617	0.31128	3.00278	Annat sjukhus	Vårdavdelning	1225	TRUE	13	TRUE	TRUE					2.15903		3.025	Resp	Q34.9	1	cardio	Missbildning i andningsorgan	Q24.9	1	Hjärtmissbildning UNS	Q39.9		Esofagusatresi
K	134.767	0.369224	2.69236	Vårdavdelning	Vårdavdelning	1225	TRUE	13	TRUE	TRUE					18.1465		25.2655	Resp	J69.0			Aspirationspneumonit pga maginnehåll/föda
K	143.554	0.393299	2.16667	Operation	Vårdavdelning	1225	TRUE	13	TRUE	TRUE					6.09514		0.237946	post op other	Z04.9			Observation UNS, Postopvård UNS
K	147.776	0.404867	3.19583	Vårdavdelning	Vårdavdelning	1225	TRUE	13	TRUE	TRUE					2.05556		6.19835	Resp	J96.9			Resp insuff.
K	184.641	0.505866	15.8326	Annat sjukhus	Vårdavdelning	1225	TRUE	13	TRUE	TRUE					33.6688		7.94239	Resp	Q89.7			Multipla missbildningar	j15.9		Pneumoni bakteriell. ospecificerad.
K	213.422	0.584717	0.363194	Vårdavdelning	Vårdavdelning	1225	TRUE	13	TRUE	TRUE					12.9479		0.177089	Resp	Q34.9	1	resp	Missbildning i andningsorgan
K	318.588	0.872844	0.910417	Operation	Vårdavdelning	1225	TRUE	13	TRUE	TRUE					104.803		0.107249	Resp	Q32.0	1	resp	Medfödd tracheomalaci
K	570.417	1.56279	0.38125	Vårdavdelning	Vårdavdelning	1225	TRUE	13	TRUE	TRUE					250.918		1.6544	post op other	Z04.9			Observation UNS, Postopvård UNS	J96.9		Resp insuff.
K	640.5	1.75479	0.145833	Operation	Vårdavdelning	1225	TRUE	13	FALSE	TRUE					69.7021		0.151935	Resp	Q34.9	1	resp	Missbildning i andningsorgan	Q89.9		Ospecificerad missbildning
K	145.538	0.398735	1.22222	Operation	Vårdavdelning	1226	FALSE	1	FALSE							40909	1.10995	CVS	Q210	1	genetic	Kammarseptumdefekt	Q999		Kromosomavvikelse
M	118.528	0.324734	0.152778	Akutmottagning	Vårdavdelning	1228	FALSE	1	FALSE							40909	24.2313	Misc	E878			Andra elektrolyt och vätskerubbningar
M	0.527778	0.00144597	10.9583	Annan IVA-Medicinsk indikation	Vårdavdelning	1229	FALSE	1	FALSE								12.9816	CVS	Q233	1	cardio	Medfödd mitralisinsufficiens	N179		Akut njursvikt
M	870.646	2.38533	1.8125	Operation	Moderklinik	1230	FALSE	1	FALSE							40909	7.7	CVS	Q234	1	cardio	Hypoplastiskt VK syndrom
K	149.625	0.409932	0.166667	Akutmottagning	Moderklinik	1231	TRUE	2	TRUE	FALSE	1198.38	40909			-433.833		3.5	Resp	J159	1	Neuro	Pneumoni bakteriell UNS (vid svår sepsis/chock även R65.1/R57.2)	G409		EP	F790		Psykisk utvecklingsstörning
K	150.583	0.412557	2	Vårdavdelning	Moderklinik	1231	TRUE	2	FALSE	TRUE					0.791667		1	Resp	J210			akut bronkiolit av RS
K	1236.61	3.38799	0.831944	Operation	Moderklinik	1232	FALSE	1	FALSE							40909	1.1	GI	K929			Ospecificerad sjukdom i GI-organen	K839			K800
M	11.6146	0.0318208	2.86458	Operation	Vårdavdelning	1233	FALSE	1	FALSE							40909	1.02775	CVS	Q204	1	Cardio	Dubbelt inflöde till kammare	Q203	1	TGA				Q264			Q300		Koanalatresi	Q210			Q300	Koanalatresi	Q211
M	5828.95	15.9697	0.517361	Akutmottagning	Moderklinik	1234	FALSE	1	FALSE							40909	1.2	Neuro	R568			Kramper UNS
M	718.594	1.96875	1.03125	Operation	Moderklinik	1235	FALSE	1	FALSE							40909	0.6	CVS	Q200	1	cardio	Truncus communis
M	0.78125	0.00214041	2.84375	Annan IVA-Medicinsk indikation	Vårdavdelning	1236	TRUE	4	TRUE	FALSE	1243.22	40909			76.1563		0.750912	CVS	Q213	1	cardio	Fallots Tetrad	P529		Intrakraniell blödning, ej traumatisk	Q213
M	449.646	1.23191	2.12153	Operation	Vårdavdelning	1236	TRUE	4	TRUE	TRUE					446.021		0.917324	CVS	Q213	1	cardio	Fallots Tetrad
M	527.823	1.44609	5.71875	Annan IVA-Medicinsk indikation	Vårdavdelning	1236	TRUE	4	TRUE	TRUE					76.0556		0.893814	Resp	J386	1	resp	Cricoidstenos	Q208	1		J386		Cricoidstenos
M	542.896	1.48739	0.541667	Vårdavdelning	Vårdavdelning	1236	TRUE	4	FALSE	TRUE					9.35417		8.74621	Resp	J969			Resp insuff.
K	646.766	1.77196	0.213194	Akutmottagning	Vårdavdelning	1237	FALSE	1	FALSE							40909	1.52132	Neuro	R56.8			Kramper UNS
M	46.6146	0.127711	11.6285	Neoavdelning	Moderklinik	1238	FALSE	1	FALSE								3.9	Neuro	G409	1	neuro	EP ospec	P909		Kramper hos nyfödd	G719	1	Nueromuskulär sjukdom
K	826.674	2.26486	2.88889	Operation	Moderklinik	1239	TRUE	2	TRUE	FALSE	978.326	40909			-76.5694		1.8	CVS	Q226	1	cardio		Q238	1	Andra specificerade medfödda missbildningar av aortaklaff och mitralisklaf
K	840.573	2.30294	0.1875	Vårdavdelning	Moderklinik	1239	TRUE	2	FALSE	TRUE					11.0104		1.2	CVS	I459	1	Cardio	retledn rubbn ospec	I441			Q226		Hypoplastiskt högerhjärtsyndrom
M	79.5208	0.217865	0.991667	Operation	Moderklinik	1240	FALSE	1	FALSE							40909	2	CVS	Q210			Kammarseptumdefekt
M	173.958	0.476598	2.59722	Operation	Vårdavdelning	1241	TRUE	2	TRUE	FALSE	1034.04	40909			-471.554		1.23891	GI	Q399			Esofagusatresi	B968		Övriga verifierade bakterier
M	250.812	0.687158	0.614583	Operation	Vårdavdelning	1241	TRUE	2	FALSE	TRUE					74.2569		1.41555	Misc	Q439	1	G-I	medf missb tarm ospec
M	1528.63	4.18803	1.05833	Annat sjukhus	Vårdavdelning	1242	FALSE	1	FALSE							40909	1.1554	G-I	K56.7			Ileus. Ospecificerad	T88.9		Övriga postoperativa komplikationer UNS
M	3.70833	0.0101598	0.916667	Operation	Moderklinik	1243	TRUE	5	TRUE	FALSE	1075.29	40909			-563.983		3.4	CVS	Q224	1	cardio		Q220	1	pulmonlis valv atresi	Q250
M	138.625	0.379795	3.88889	Annat sjukhus	Moderklinik	1243	TRUE	5	TRUE	TRUE					134		12.7	CVS	Q220	1	cardio	pulmonalis atresi	Q228	1
M	262.583	0.719406	1.88194	Operation	Moderklinik	1243	TRUE	5	TRUE	TRUE					120.069		1.5	CVS	Q224	1	cardio		Q220	1	pulmonlis valv atresi
M	264.719	0.725257	1.65625	Vårdavdelning	Moderklinik	1243	TRUE	5	TRUE	TRUE					0.253472		1.3	CVS	R000	1	cardio	tackykardi ospec	Q224	1		Q220
M	625.552	1.71384	2.05208	Operation	Moderklinik	1243	TRUE	5	FALSE	TRUE					359.177		4.4	CVS	Q224	1	cardio		Q220	1	pulmonlis valv atresi
M	3167.62	8.67842	1	Operation	Moderklinik	1244	FALSE	1	FALSE							40909	1.2	CVS	Q222	1	cardio	pulmonalis insuff	Q213	1	TOF
M	3558.67	9.74979	0.349306	Annat sjukhus	Annat sjukhus	1245	FALSE	1	FALSE							40909	0.750912	Resp	J05.0			Pseudokrupp
K	91.6458	0.251084	0.166667	Akutmottagning	Vårdavdelning	1246	FALSE	1	FALSE							40909	0.750912	Resp	J969			Resp insuff.
M	1043.77	2.85965	2.73611	Vårdavdelning	Moderklinik	1247	FALSE	1	FALSE							40909	0.9	Resp	Q790	1	Genetic	Diafragmabråck	J942		Hemothorax
M	753.74	2.06504	0.864583	Operation	Vårdavdelning	1248	FALSE	1	FALSE							40909	1.13385	CVS	Q210			Kammarseptumdefekt
M	37.7188	0.103339	0.28125	Vårdavdelning	Vårdavdelning	1250	FALSE	1	FALSE								45.2147	Misc	G12.9	1	neuro	Spinal muskelatrofi
K	3601.46	9.867	2.03681	Akutmottagning	Vårdavdelning	1251	FALSE	1	FALSE							40909	11.9525	Injury	S09.9			Huvudskador UNS
K	239.688	0.656678	3.9375	Operation	Moderklinik	1252	FALSE	1	FALSE							40909	1.2	CVS	Q213	1	cardio	Fallots Tetrad	Q258	1
K	1245.54	3.41244	0.958333	Operation	Moderklinik	1253	FALSE	1	FALSE							40909	1.5	CVS	Q211	1	cardio	Förmaksseptumdefekt	Q263	1	partiellt anomalt mynnande lungvener
M	2.58333	0.00707763	5.05556	Annat sjukhus	Moderklinik	1254	TRUE	3	TRUE	FALSE	1216.42	40909			-819.917		6.6	CVS	Q200	1	cardio	Truncus communis	Q210		VSD	Q251
M	234.847	0.643417	12.7222	Operation	Vårdavdelning	1254	TRUE	3	TRUE	TRUE					227.208		2.30635	GI	K729	1	Cardio	Leversvikt, ospecificerad	Q200	1	Truncus arteriosus	K729		Leversvikt, ospecificerad
M	252.517	0.691828	3.09028	Vårdavdelning	Vårdavdelning	1254	TRUE	3	FALSE	TRUE					4.94792		4.08651	Resp	J969			Resp insuff.	K769			J969		Resp insuff.
M	35.6667	0.0977169	14.8125	Annan IVA-Medicinsk indikation	Vårdavdelning	1255	TRUE	3	TRUE	FALSE	1242.33	40909			-278.941		0.974839	CVS	Q212	1	cardio	AVSD	Q250		Öppetstående ductus arteriosus
M	75.7604	0.207563	13.8646	Annan IVA-Medicinsk indikation	Vårdavdelning	1255	TRUE	3	TRUE	TRUE					25.2812		11.8318	CVS	Q212	1	cardio	AVSD	A419		Använd ej (Svår sepsis/Septisk chock)
M	99.5799	0.272822	2.03819	Operation	Vårdavdelning	1255	TRUE	3	FALSE	TRUE					9.95486		11.7052	CVS	Q212	1	cardio	AVSD
M	1.5625	0.00428082	3.9375	Annan IVA	Moderklinik	1256	FALSE	1	FALSE							40909	10.3	CVS	P293			Kvardröjande fetal cirkulation	I499		Hjärtarytmi, ospecificerad
K	4495.36	12.3161	9.26042	Vårdavdelning	Vårdavdelning	1257	FALSE	1	FALSE							40909	13.4005	Resp	J159			Pneumoni bakteriell UNS (vid svår sepsis/chock även R65.1/R57.2)	Z949		Transplantationstillstånd
K	3773.67	10.3388	0.847222	Operation	Moderklinik	1258	FALSE	1	FALSE							40909	1.3	CVS	Q233	1	cardio	Medfödd mitralisinsufficiens	Q212	1	AVSD
M	296.688	0.812842	0.739583	Vårdavdelning	Moderklinik	1259	FALSE	1	FALSE							40909	0.3	Resp	Q336	1	resp	Lunghypoplasi/dysplasi
K	7.72917	0.0211758	1.85417	Neoavdelning	Moderklinik	1260	TRUE	3	TRUE	FALSE	1208.27	40909			217.302		0.8	CVS	Q246	1	cardio	medfött A-V block	P073		Andra underburna barn < 37 v.
K	43.8958	0.120263	1.53819	Operation	Moderklinik	1260	TRUE	3	TRUE	TRUE					34.3125		0.8	CVS	I309			Perikardit, akut	I442
K	51.4792	0.141039	0.96875	Operation	Moderklinik	1260	TRUE	3	FALSE	TRUE					6.04514		0.3	CVS	I442	1	Cardio	A-V block tot
K	1.61597	0.00442732	0.946528	Annan IVA	Moderklinik	1261	FALSE	1	FALSE							40909	0.8	CVS	I270	1	Cardio	Primär pulmonell hypertension
K	1221.53	3.34665	0.923611	Operation	Vårdavdelning	1262	FALSE	1	FALSE							40909	0.705737	CVS	Q210	1	cardio	Kammarseptumdefekt	Q208	1		Q228
M	13.0417	0.0357306	7.41667	Huddinge		1263	TRUE	2	TRUE	FALSE	446.958	40909			179.59		12.5	Misc				Sepsis
M	20.4792	0.0561073	3.99306	Annat sjukhus	Moderklinik	1263	TRUE	2	FALSE	TRUE					0.0208333		4.9	CVS	Q262	1	cardio	TAPVS
M	2488.92	6.81895	3.75	Vårdavdelning	Vårdavdelning	1264	FALSE	1	FALSE							40909	14.654	Resp	J96.9	1	metab	Resp insuff.	E88.9	1	Ämnesomsättningsrubbningar (inborn error of metab)
M	3026.51	8.2918	0.128472	Vårdavdelning	Vårdavdelning	1265	FALSE	1	FALSE							40909	0.924074	post op other	Z04.9			Observation UNS, Postopvård UNS
M	103.698	0.284104	2.96667	Annat sjukhus	Annat sjukhus	1266	FALSE	1	FALSE								1.71729	Resp	J96.9	1	genetic	Resp insuff.	j15.9		Pneumoni bakteriell. ospecificerad.	Q87	1	CFC syndrom cranio facio cutant sdr
K	5500.95	15.0711	0.541667	Operation	Vårdavdelning	1267	FALSE	1	FALSE							40909	0.735069	Injury	T079			Multipla skador. Multitrauma UNS	S399		Trauma, ej huvudskada.
M	42.5625	0.11661	13.0556	Operation	Vårdavdelning	1268	TRUE	2	TRUE	FALSE	908.438	40909			-54.9306		0.107249	Resp	Q320	1	resp	Medfödd tracheomalaci	Q399		Esofagusatresi	Q320		Medfödd tracheomalaci
M	121.51	0.332905	2.98264	Operation	Vårdavdelning	1268	TRUE	2	FALSE	TRUE					65.8924		0.856288	GI	Q459			Missbildning i matsmältningsorgan
M	4.875	0.0133562	1.85417	Neoavdelning	Moderklinik	1269	FALSE	1	FALSE							40909	43.3	Misc	P219			Asfyxi vid förlossningen. Ospecificerad	I469		Hjärtstillestånd / Hjärtstopp	R568		Kramper UNS
M	0.391667	0.00107306	1.21528	Förlossning	Vårdavdelning	1270	TRUE	2	TRUE	FALSE	873.608	40909			-358.337		0.981772	CVS	I49.9			Hjärtarytmi, ospecificerad
M	43.4896	0.11915	0.961806	Operation	Moderklinik	1270	TRUE	2	FALSE	TRUE					41.8826		0.3	CVS	Q246	1	cardio	medfött A-V block
K	70.7326	0.193788	26.7049	Operation	Moderklinik	1271	TRUE	5	TRUE	FALSE	991.267	40909			-161.719		3.7	Resp	Q314	1	resp	larynx missbildn
K	104.618	0.286625	2.04722	Operation	Moderklinik	1271	TRUE	5	TRUE	TRUE					7.18056		1.4	Resp	R061			stridor
K	184.635	0.50585	0.722222	Operation	Moderklinik	1271	TRUE	5	TRUE	TRUE					77.9701		0.4	Misc	D180	1	onc	hemangiom
K	228.042	0.624772	19.6875	Vårdavdelning	Annat sjukhus	1271	TRUE	5	TRUE	TRUE					42.684		4.1	Resp	J969			Resp insuff.	D141		bening tumör larynx	Q314
K	296.729	0.812957	0.628472	Operation	Moderklinik	1271	TRUE	5	FALSE	TRUE					49		1	Misc	D180	1	onc	hemangiom
M	33.9479	0.093008	0.46875	Operation	Vårdavdelning	1272	TRUE	3	TRUE	FALSE	937.052	40909			-172.41		0.107249	Resp	J969			Resp insuff.
M	57.8333	0.158447	0.71875	Operation	Vårdavdelning	1272	TRUE	3	TRUE	TRUE					23.4167		0.27089	Resp	J969			Resp insuff.	D899
M	59.5	0.163014	0.256944	Operation	Vårdavdelning	1272	TRUE	3	FALSE	TRUE					0.947917		0.427409	Resp	J969			Resp insuff.
K	56.625	0.155137	2.84722	Vårdavdelning	Vårdavdelning	1273	TRUE	8	TRUE	FALSE	1174.38	40909			-263.132		0.107249	Misc	Q189			Missbildning i ansikte/hals
K	112.656	0.308647	1.77083	Operation	Vårdavdelning	1273	TRUE	8	TRUE	TRUE					53.184		0.123284	GI	Q399	1	cardio	Esofagusatresi							I429		Kardiomyopati
K	154.802	0.424115	23.7812	Operation	Vårdavdelning	1273	TRUE	8	TRUE	TRUE					40.375		0.406406	GI	Q399			Esofagusatresi	B968		Övriga verifierade bakterier
K	224.59	0.615316	0.913194	Operation	Vårdavdelning	1273	TRUE	8	TRUE	TRUE					46.0069		0.73149	GI	Q189	1	G-I	Missbildning i ansikte/hals	Q399		Esofagusatresi	Q189		Missbildning i ansikte/hals
K	450.479	1.23419	0.1875	Operation	Vårdavdelning	1273	TRUE	8	TRUE	TRUE					224.976		1.09474	GI	Q399			Esofagusatresi
K	462.611	1.26743	1.85764	Operation	Vårdavdelning	1273	TRUE	8	TRUE	TRUE					11.9444		1.77493	Misc	Q799	1	neuro	Missbildning i muskel/skelett	B968		Övriga verifierade bakterier
K	651.622	1.78526	0.350694	Operation	Vårdavdelning	1273	TRUE	8	TRUE	TRUE					187.153		1.77493	GI	Q459	1	G-I	Missbildning i matsmältningsorgan	Q999		Kromosomavvikelse
K	847.785	2.3227	0.621528	Operation	Vårdavdelning	1273	TRUE	8	FALSE	TRUE					195.812		3.87874	Misc	Q897	1	neuro	Multipla missbildningar	G919		Hydrocefalus	Q897		Multipla missbildningar
K	5145.58	14.0975	1.03125	Operation	Vårdavdelning	1274	FALSE	1	FALSE							40909	0.406406	Resp	J969			Resp insuff.
M	4553.53	12.4754	0.996528	Operation	Moderklinik	1275	TRUE	2	TRUE	FALSE	1272.47	40909			-886.08		2.9	CVS	Q213	1	cardio	Fallots Tetrad
M	5400.62	14.7962	0.833333	Operation	Moderklinik	1275	TRUE	2	FALSE	TRUE					846.094		1.4	CVS	Q213	1	cardio	Fallots Tetrad
K	2168.88	5.94213	0.775	Operation	Vårdavdelning	1276	FALSE	1	FALSE							40909	0.168115	Misc	C80.9	1	onc	Malign tumör utan specificerad lokalisation
M	0.847222	0.00232116	2.61111	Annat sjukhus	Moderklinik	1277	FALSE	1	FALSE							40909	4.4	CVS	Q203	1	cardio	TGA
K	0.677083	0.00185502	1.02083	Neoavdelning	Moderklinik	1278	TRUE	3	TRUE	FALSE	1331.32	40909			-78.7813		0.9	GI	C649	1	onc	malign tumör njure, ej bäcken
K	3.69792	0.0101313	1.77083	Operation	Moderklinik	1278	TRUE	3	TRUE	TRUE					2		1.7	Misc	D483			Tumör av osäker och okänd natur utan specificerad lokalisation
K	33.6354	0.0921518	3.90625	Operation	Moderklinik	1278	TRUE	3	FALSE	TRUE					28.1667		0.8	Misc	C809	1	onc	Malign tumör utan specificerad lokalisation	D483
K	461.792	1.26518	0.71875	Operation	Moderklinik	1279	FALSE	1	FALSE							40909	1.9	CVS	Q251	1	cardio	Coarctatio Aorte
K	0.666667	0.00182648	1.90278	Operation	Moderklinik	1280	TRUE	2	TRUE	FALSE	1051.33	40909			-257.844		1	GI	Q793	1	Genetic	Gastroschisis
K	9.70486	0.0265887	2.05208	Operation	Moderklinik	1280	TRUE	2	FALSE	TRUE					7.13542		3.1	GI	K565	1	G-I	adherensileus	Q793		Gastroschisis
M	1.62847	0.00446157	1.05903		Vårdavdelning	1281	TRUE	2	TRUE	FALSE	466.372	40909			573.872		1.04143	CVS	Q203	1	cardio	TGA
M	7.60417	0.0208333	1.98611	Operation	Vårdavdelning	1281	TRUE	2	FALSE	TRUE					4.91667		4.11378	CVS	Q203	1	cardio	TGA
K	5773.99	15.8191	0.420139	Akutmottagning	Vårdavdelning	1282	FALSE	1	FALSE							40909	1.07707	Injury	T659			Förgiftning UNS
K	41.6042	0.113984	37.0208	BIVA/ULP Borås		1283	TRUE	3	TRUE	FALSE	934.396	40909			-166.806		20.2	Resp				Pertussis PNI
K	41.7132	0.114283	0.954167	Annat sjukhus	Annan IVA	1283	TRUE	3	TRUE	TRUE					-36.9118		20.1405	Resp	J12.9			Pneumoni virusbetingad. Ospecifierad
K	138.062	0.378253	0.493056	Operation	Vårdavdelning	1283	TRUE	3	FALSE	TRUE					95.3951		1.32821	GI	K567			Ileus. Ospecificerad
K	5537.08	15.1701	0.3125	Akutmottagning	Vårdavdelning	1284	FALSE	1	FALSE							40909	2.02906	Injury	T65.9			Förgiftning UNS
M	553.812	1.51729	6.88542	Operation	Vårdavdelning	1285	FALSE	1	FALSE							40909	1.71429	Misc	C809	1	onc	Malign tumör utan specificerad lokalisation
M	4891.63	13.4017	0.982639	Operation	Vårdavdelning	1286	FALSE	1	FALSE							40909	0.235678	CVS	Q256	1	cardio	pulmonalisstenos
K	3584.59	9.8208	0.826389	Operation	Vårdavdelning	1287	FALSE	1	FALSE							40909	5.94549	Neuro	G71.9	1	neuro	Nueromuskulär sjukdom	M41.9		Skolios
M	25.5417	0.0699772	1.92708	Operation	Moderklinik	1288	FALSE	1	FALSE							40909	0.9	CVS	Q251	1	G-I	Coarctatio Aorte	Q261	1	kvarstående vänstersidig övre hålven	Q210
M	883.719	2.42115	0.878472	Operation	Moderklinik	1290	TRUE	2	TRUE	FALSE	1304.28	40909			-189.75		1	GI	K210			gastroesofageal reflus med esofagit	Q871C
M	1689.99	4.63011	0.46875	Akutmottagning	Moderklinik	1290	TRUE	2	FALSE	TRUE					805.392		0.8	Neuro	R568			Kramper UNS
M	839.431	2.29981	9.36111	Annat sjukhus	Vårdavdelning	1291	FALSE	1	FALSE							40909	0.949029	Resp	J85.2			Lungabscess
M	157.601	0.431783	1.90278	Operation	Vårdavdelning	1292	FALSE	1	FALSE							40909	0.406406	CVS	Q210			Kammarseptumdefekt
K	2948.15	8.07713	2.30625	Annat sjukhus	Vårdavdelning	1293	FALSE	1	FALSE							40909	50.8426	Neuro	R56.8			Kramper UNS
K	18.7917	0.051484	5.73958	Akutmottagning	Moderklinik	1294	FALSE	1	FALSE							40909	2.1	Neuro	G009			Meningit bakteriell UNS (vid svår sepsis/chock även A41.9)
M	9.58333	0.0262557	14.0208	Operation	Vårdavdelning	1295	FALSE	1	FALSE							40909	4.43597	CVS	Q203	1	cardio	TGA
K	274.493	0.752036	1.97917	Operation	Moderklinik	1296	FALSE	1	FALSE							40909	1.6	CVS	Q211			Förmaksseptumdefekt
M	1120.5	3.06987	1.10069	Operation	Vårdavdelning	1297	FALSE	1	FALSE							40909	1.41627	CVS	Q212	1	cardio	AVSD	Q999		Kromosomavvikelse
K	158.792	0.435046	0.6875	Operation	Vårdavdelning	1298	TRUE	2	TRUE	FALSE			60.2083	54.54	-708.812		1.40428	CVS	Q248	1	cardio	andra spec hjärt missb.
K	162.688	0.445719	1.77083	Operation	Vårdavdelning	1298	TRUE	2	FALSE	TRUE				54.5417	3.20833		2.61287	CVS	Q243	1	cardio	Infundibulär pulmonalisstenos	Q248	1	Andra specificerade medfödda hjärtmissbildningar
K	82.6042	0.226313	0.84375	Vårdavdelning	Vårdavdelning	1299	TRUE	2	TRUE	FALSE	1455.4	40909			-70.8542		0.298163	Misc	A419			Använd ej (Svår sepsis/Septisk chock)	Q439		Medfödd missbildning av tarm, ospecificerad
K	121.677	0.333362	0.09375	Operation	Vårdavdelning	1299	TRUE	2	FALSE	TRUE					38.2292		1.04412	GI	Q793	1	Genetic	Gastroschisis
K	1726.56	4.73031	1.02083	Vårdavdelning	Moderklinik	1300	FALSE	1	FALSE							40909	2.2	CVS	Q220	1	cardio	pulmonalis atresi	Q256	1		Q203
M	690.542	1.89189	1.14722	Operation	Vårdavdelning	1301	FALSE	1	FALSE							40909	0.657447	CVS	Q210			Kammarseptumdefekt
M	5688.76	15.5856	1.84861	Hem	Vårdavdelning	1302	TRUE	3	TRUE	FALSE	550.244	40909			202.067		5.1067	CVS	I50.9			Hjärtinsufficiens, hjärtinkompensation UNS
M	5692.77	15.5966	6.72917	Annat sjukhus	Moderklinik	1302	TRUE	3	TRUE	TRUE					2.16667		7.2	CVS	I429	1	Cardio	Kardiomyopati
M	5712.68	15.6512	0.805556	Vårdavdelning	Moderklinik	1302	TRUE	3	FALSE	TRUE					13.1771		0.3	CVS	I420	1	Cardio	dilat kardiomyopati	Q231	1
K	3486.94	9.55326	0.486111	Akutmottagning	Vårdavdelning	1303	FALSE	1	FALSE							40909	0.86475	injury	S39.9			Trauma, ej huvudskada.
K	1329.85	3.64344	7.62847	Operation	Vårdavdelning	1304	FALSE	1	FALSE							40909	11.4017	CVS	I460			Hjärtstillestånd med lyckad återupplivning	Q210		VSD	I460
K	232.874	0.638012	0.757639	Vårdavdelning	Annat sjukhus	1305	FALSE	1	FALSE							40909	1.13671	Neuro	R56.8			Kramper UNS
K	145.674	0.399106	1.82292	Operation	Vårdavdelning	1306	FALSE	1	FALSE							40909	0.406406	CVS	Q250			öppetstående Ductus arteriosus
K	172.51	0.472631	1.07292	Operation	Moderklinik	1307	TRUE	2	TRUE	FALSE	1188.49	40909			-319.986		1.4	CVS	Q211			Förmaksseptumdefekt
K	174.344	0.477654	2.09375	Vårdavdelning	Moderklinik	1307	TRUE	2	FALSE	TRUE					0.760417		1.5	Resp	J948	1	Cardio	andra spec pleurala sjd	Q211		förmaksseptum defekt	I422		hypertrofisk kardiomyopati
M	5352.7	14.6649	6.90278	Annan IVA-Hemmahörande här	Vårdavdelning	1308	FALSE	1	FALSE							40909	1.79486	Misc	M359			Inflammatoriska systemsjukdomar	G049		Encephalit
M	7.54514	0.0206716	5.90278	Operation	Vårdavdelning	1309	TRUE	3	TRUE	FALSE			56.4549	-0.78	269.941		1.47832	CVS	Q205	1	cardio	Diskordant A-V förbindelse	Q220	1	pulmonlis valv atresi	Q205
M	27.8681	0.0763508	3.72569	Operation	Vårdavdelning	1309	TRUE	3	TRUE	TRUE				32.4062	14.4201		3.45814	CVS	Q209	1	cardio	Missbildning av kamrar/förbindelser UNS
M	62.8715	0.172251	1.90972	Operation	Vårdavdelning	1309	TRUE	3	FALSE	TRUE				-0.78125	31.2778		4.31291	CVS	Q234	1	cardio	Hypoplastiskt VK syndrom	Q205	1	avsd	Q234
M	20.6604	0.0566039	4.82917	Akutmottagning	Vårdavdelning	1310	FALSE	1	FALSE							40909	1.39243	Resp	J15.9			Pneumoni bakteriell UNS (vid svår sepsis/chock även R65.1/R57.2)
K	2368.65	6.48944	0.236806	Akutmottagning	Vårdavdelning	1311	TRUE	2	TRUE	FALSE	1374.35	40909			-952.844		2.40483	Neuro	R56.8			Kramper UNS
K	2409.81	6.60221	0.6125	Vårdavdelning	Vårdavdelning	1311	TRUE	2	FALSE	TRUE					40.9243		0.885657	Neuro	R56.8			Kramper UNS
M	256.538	0.702844	2.25625	Operation	Vårdavdelning	1312	FALSE	1	FALSE							40909	1.1887	CVS	Q210			Kammarseptumdefekt
K	0.930556	0.00254947	1.66667	Vårdavdelning	Vårdavdelning	1313	TRUE	2	TRUE	FALSE	1391.07	40909			-206.864		0.858335	CVS	Q208	1	cardio	Andra specificerade medfödda missbildningar av hjärtats kamrar och förbindelser
K	7.64583	0.0209475	1.97917	Operation	Vårdavdelning	1313	TRUE	2	FALSE	TRUE					5.04861		2.69501	CVS	Q203	1	cardio	TGA	Q210		VSD	Q211
K	87.5208	0.239783	2.08681	Operation	Vårdavdelning	1314	FALSE	1	FALSE							40909	0.905233	CVS	Q210			Kammarseptumdefekt
M	581.53	1.59323	0.938889	Operation	Moderklinik	1315	FALSE	1	FALSE							40909	3.1	CVS	Q210			Kammarseptumdefekt
K	2567.27	7.03361	0.431944	Akutmottagning	Vårdavdelning	1316	FALSE	1	FALSE							40909	1.09946	Injury	S39.9			Trauma, ej huvudskada.
M	256.875	0.703767	0.555556	Operation	Moderklinik	1317	FALSE	1	FALSE							40909	4.1	Misc	E848	1	resp	CF
M	58.6486	0.160681	3.81458	Annat sjukhus	Vårdavdelning	1318	FALSE	1	FALSE							40909	0.826767	Resp	J12.1			RS pneumoni
M	365.524	1.00144	2.05903	Hem	Vårdavdelning	1319	TRUE	2	TRUE	FALSE	1032.48	40909			414.061		0.29088	Resp	J12.1			RS pneumoni
M	395.681	1.08406	0.0347222	Annan IVA	Annan IVA	1319	TRUE	2	FALSE	TRUE					28.0972		0.107249	post op other	Z04.9			Observation UNS, Postopvård UNS
K	10.0312	0.0274829	1.54514	Vårdavdelning	Moderklinik	1321	FALSE	1	FALSE							40909	0.2	Resp	J121			RS pneumoni
M	134.802	0.369321	1.05625	Akutmottagning	Annat sjukhus	1322	TRUE	3	TRUE	FALSE	1380.2	40909			-737.774		10.3509	G-I	N17.9	1	renal	Akut njursvikt	N18.9	1	Njursvikt, kronisk
M	423.801	1.1611	22.6674	Annat sjukhus	Annat sjukhus	1322	TRUE	3	TRUE	TRUE					287.943		5.12271	G-I	N18.9	1	renal	Njursvikt, kronisk
M	477.644	1.30861	9.93264	Annat sjukhus	Annan IVA	1322	TRUE	3	FALSE	TRUE					31.175		60.119	G-I	K72.9			Leversvikt, ospecificerad	E87.8		Andra elektrolyt och vätskerubbningar	I15.9			j95.2			K92.2		Gastrointestinal blödning	Z94.9		Transplantationstillstånd
M	971.785	2.66242	0.736111	Operation	Moderklinik	1323	FALSE	1	FALSE							40909	2.1	CVS	Q211			Förmaksseptumdefekt
K	5100.92	13.9751	0.708333	Akutmottagning	Moderklinik	1324	FALSE	1	FALSE							40909	4.3	injury	T432			antidepressiva LM
M	1936.8	5.30631	0.690972	Akutmottagning	Moderklinik	1325	FALSE	1	FALSE							40909	0.2	Resp	J384			larynx ödem
K	664.542	1.82066	0.958333	Operation	Moderklinik	1326	FALSE	1	FALSE							40909	2	CVS	Q211			Förmaksseptumdefekt
K	241.438	0.661473	2.19792	Annat sjukhus	Annat sjukhus	1327	FALSE	1	FALSE							40909	1	Neuro	G001			meningit orsakad av PNCC
M	64.8125	0.177568	97.3958	Annan IVA	Moderklinik	1328	FALSE	1	FALSE								38.9	CVS	Q212	1	cardio	AVSD	A419		Använd ej (Svår sepsis/Septisk chock)	E878		Andra elektrolyt och vätskerubbningar
M	6.59375	0.0180651	1.86458	Operation	Moderklinik	1329	FALSE	1	FALSE							40909	1.3	CVS	Q230	1	cardio	Medfödd aortaklaffstenos
M	1088.46	2.98209	0.399306	Akutmottagning	Vårdavdelning	1330	FALSE	1	FALSE							40909	1.02741	Neuro	I629			Intrakraniell blödning. Ej trauma. Ospecificerad
K	1156.53	3.16858	1	Operation	Vårdavdelning	1331	FALSE	1	FALSE							40909	0.406406	CVS	Q200	1	cardio	Truncus communis	Q251	1	Coarctatio aortae				Q240
M	51.6319	0.141457	1.90903	Operation	Vårdavdelning	1332	TRUE	2	TRUE	FALSE	702.368	40909			-273.899		0.143701	Misc	Q79.9			Missbildning i muskel/skelett
M	260.521	0.713756	1.09375	Operation	Moderklinik	1332	TRUE	2	FALSE	TRUE					206.98		1.7	CVS	Q210			Kammarseptumdefekt
M	864.729	2.36912	2.04167	Akutmottagning	Moderklinik	1333	FALSE	1	FALSE							40909	3.4	Neuro	G009			Meningit bakteriell UNS (vid svår sepsis/chock även A41.9)
K	388.493	1.06436	0.913194	Akutmottagning	Moderklinik	1334	FALSE	1	FALSE							40909	0.8	Injury	S065			traumatisk subdural blödning
K	93.5403	0.256275	1.90764	Operation	Moderklinik	1335	FALSE	1	FALSE							40909	1.8	CVS	Q212	1	cardio	AVSD
M	2061.08	5.6468	6.5	ULP/LKP		1336	TRUE	2	TRUE	FALSE	1340.92	40909			-620.365		5.2	Resp				PNI
M	2063.91	5.65456	3.69236	Annan IVA	Annat sjukhus	1336	TRUE	2	FALSE	TRUE					-3.66944		9.39091	Resp	J15.9			Pneumoni bakteriell UNS (vid svår sepsis/chock även R65.1/R57.2)	j46.9		Akut svår astma	j93.9		Pneumothorax UNS
M	118.938	0.325856	13.5104	Operation	Moderklinik	1337	TRUE	6	TRUE	FALSE	1374.06	40909			-39.6687		18.6	CVS	Q232	1	cardio	Medfödd mitralisstenos	Q201	1	DORV	I442
M	140.75	0.385616	3.72917	Operation	Moderklinik	1337	TRUE	6	TRUE	TRUE					8.30208		13.4	CVS	Q232	1	cardio	Medfödd mitralisstenos	Q201	1	DORV
M	732.792	2.00765	1.70139	Operation	Moderklinik	1337	TRUE	6	TRUE	TRUE					588.312		8.1	CVS	Q234	1	cardio	Hypoplastiskt VK syndrom
M	992.719	2.71978	4.91667	Operation	Moderklinik	1337	TRUE	6	TRUE	TRUE					258.226		19.4	CVS	Q232	1	cardio	Medfödd mitralisstenos	Q201	1	DORV
M	1008.88	2.76404	0.631944	Vårdavdelning	Moderklinik	1337	TRUE	6	TRUE	TRUE					11.2396		7.1	Misc	E876
M	1056.62	2.89486	1.77083	Vårdavdelning	Moderklinik	1337	TRUE	6	FALSE	TRUE					47.1181		9.2	CVS	I269			lung emb utan upg om cor pumonale
M	767.941	2.10395	0.583333	Akutmottagning	Vårdavdelning	1338	FALSE	1	FALSE							40909	0.750912	Neuro	G00.9			Meningit bakteriell UNS (vid svår sepsis/chock även A41.9)
M	280.479	0.768436	1.0625	Operation	Moderklinik	1339	TRUE	3	TRUE	FALSE	1051.52	40909			262.955		1.1	CVS	Q204	1	Cardio	Dubbelt inflöde till kammare	Q203	1	TGA	Q210
M	382.771	1.04869	8.85417	Operation	Moderklinik	1339	TRUE	3	TRUE	TRUE					101.229		2	CVS	Q204	1	Cardio	Dubbelt inflöde till kammare	Q203	1	TGA	Q210
M	517.615	1.41812	2	Operation	Moderklinik	1339	TRUE	3	FALSE	TRUE					125.99		1.6	CVS	Q204	1	Cardio	Dubbelt inflöde till kammare	Q203	1	TGA	Q210
M	89.6771	0.245691	0.798611	Operation	Vårdavdelning	1340	FALSE	1	FALSE							40909	0.339298	GI	Q459			Missbildning i matsmältningsorgan
M	5582.65	15.2949	0.947917	Operation	Moderklinik	1341	FALSE	1	FALSE							40909	1	CVS	Q223	1	cardio		Q206	1
M	85.9347	0.235438	0.690972	0	Vårdavdelning	1342	FALSE	1	FALSE							40909	0.826767	Resp	J12.9			Pneumoni virusbetingad. Ospecifierad
M	125.562	0.344007	1.04167	Operation	Moderklinik	1343	FALSE	1	FALSE							40909	1.7	CVS	Q210			Kammarseptumdefekt
M	4.95625	0.0135788	0.652083	Annan IVA	Vårdavdelning	1344	FALSE	1	FALSE							40909	0.750912	G-I	K22.9			Sjukdom i esofagus (skilt från missbildningar)
M	1534.47	4.20403	1.01389	Operation	Vårdavdelning	1345	FALSE	1	FALSE							40909	0.406406	CVS	Q211			Förmaksseptumdefekt
K	99.5694	0.272793	0.902778	Operation	Moderklinik	1346	FALSE	1	FALSE							40909	1.5	CVS	Q212	1	cardio	AVSD	Q211		förmaksseptum defekt
M	83.6667	0.229224	5.02083	Operation	Vårdavdelning	1347	FALSE	1	FALSE								1.39614	Resp	J969			Resp insuff.	K409		Ljumskbråck
M	22.8576	0.0626237	6.62153	Annan IVA-Medicinsk indikation	Vårdavdelning	1348	FALSE	1	FALSE							40909	10.3344	CVS	I429	1	Cardio	Kardiomyopati
M	2745.71	7.52249	0.895833	Operation	Annat Sjukhus-Hemmahörande där	1349	TRUE	2	TRUE	FALSE	1031.29	40909			-139.771		0.107249	Resp	J969	1	Neuro	Resp insuff.	M629		muskelsjd ospec
M	3032.77	8.30896	0.0625	Vårdavdelning	Vårdavdelning	1349	TRUE	2	FALSE	TRUE					286.167		0.33373	Misc	G710	1	neuro	Muskeldystrofi UNS							Q220			J986		Diafragmapares	Q257
M	0.5	0.00136986	1.125	Förlossning	Moderklinik	1350	FALSE	1	FALSE							40909	2.1	Misc	Q799			Missbildning i muskel/skelett	M533
M	48.5326	0.132966	0.922222	Vårdavdelning	Vårdavdelning	1351	FALSE	1	FALSE							40909	0.269089	post op other	Z04.9			Observation UNS, Postopvård UNS
M	4920.75	13.4815	1.19167	Vårdavdelning	Vårdavdelning	1353	FALSE	1	FALSE							40909	0.542661	G-I	K92.9			Ospecificerad sjukdom i GI-organen
K	482.546	1.32204	0.933333	Vårdavdelning	Vårdavdelning	1354	TRUE	2	TRUE	FALSE	1383.45	40909			-396.392		0.536489	CVS	I49.9			Hjärtarytmi, ospecificerad
K	568.567	1.55772	0.294444	Vårdavdelning	Vårdavdelning	1354	TRUE	2	FALSE	TRUE					85.0875		0.116601	CVS	I49.9			Hjärtarytmi, ospecificerad
K	646.903	1.77234	0.486111	Akutmottagning	Vårdavdelning	1355	FALSE	1	FALSE							40909	0.87129	Injury	S399			Trauma, ej huvudskada.
M	56.9424	0.156006	0.786806	Annat sjukhus	Vårdavdelning	1356	TRUE	4	TRUE	FALSE	462.058	40909			-29.4465		1.56402	G-I	N18.9	1	renal	Njursvikt, kronisk
M	99.4958	0.272591	0.947222	Operation	Vårdavdelning	1356	TRUE	4	TRUE	TRUE					41.7667		0.143701	Misc	P07.3	1	renal	Andra underburna barn < 37 v.	N18.9	1	Njursvikt, kronisk
M	102.958	0.282076	0.625694	Annat sjukhus	Vårdavdelning	1356	TRUE	4	TRUE	TRUE					2.51458		0.990168	CVS	I10.9	1	renal	Hypertoni	N18.9	1	Njursvikt, kronisk
M	151.322	0.414581	1.12656	Annat sjukhus	Annat sjukhus	1356	TRUE	4	FALSE	TRUE					47.7389		0.804721	G-I	N18.9	1	renal	Njursvikt, kronisk
K	368.646	1.00999	0.847222	Operation	Vårdavdelning	1357	FALSE	1	FALSE							40909	0.114988	Resp	Q349	1	resp	Missbildning i andningsorgan
M	181.635	0.497631	5.95833	Operation	Vårdavdelning	1358	FALSE	1	FALSE							40909	0.788677	CVS	Q213	1	cardio	Fallots Tetrad
K	5172.16	14.1703	0.349306	Vårdavdelning	Vårdavdelning	1359	TRUE	2	TRUE	FALSE			655.842	212.57	7.56389		0.886535	Misc	C80.9	1	onc	Malign tumör utan specificerad lokalisation
K	5614.66	15.3826	0.773611	Operation	Vårdavdelning	1359	TRUE	2	FALSE	TRUE				212.569	442.15		0.962194	Misc	C80.9	1	onc	Malign tumör utan specificerad lokalisation
M	2.69792	0.00739155	0.715972	Annat sjukhus	Annat sjukhus	1360	TRUE	6	TRUE	FALSE			731.302	439.25	228.267		5.69632	CVS	Q23.9	1	cardio	Missbildning av aorta/mitralisklaff UNS	I42.9	1	Kardiomyopati
M	3.575	0.00979452	4.925	Annat sjukhus	Moderklinik	1360	TRUE	6	TRUE	TRUE					0.161111		2.4	CVS	Q230	1	cardio	Medfödd aortaklaffstenos	Q250		Öppetstående ductus arteriosus	Q211
M	17.4951	0.0479319	11.9118	Vårdavdelning	Vårdavdelning	1360	TRUE	6	TRUE	TRUE					8.99514		3.5412	CVS	Q24.9	1	cardio	Hjärtmissbildning UNS
M	79.6875	0.218322	1.75	Operation	Moderklinik	1360	TRUE	6	TRUE	TRUE					50.2806		2.2	CVS	I350			aortastenos
M	116.708	0.319749	1.77014	Operation	Moderklinik	1360	TRUE	6	TRUE	TRUE					35.2708		1.6	CVS	Q231	1	cardio		T822			Y834
M	292.719	0.801969	2.03125	Operation	Moderklinik	1360	TRUE	6	FALSE	TRUE				439.25	174.24		1.2	CVS	I351			aortainsuff	T822			Y834
M	512.501	1.40411	0.960417	Operation	Vårdavdelning	1362	FALSE	1	FALSE							40909	0.475406	CVS	Q212	1	cardio	AVSD	Q999		Kromosomavvikelse
M	334.483	0.916391	7.99653	Akutmottagning	Vårdavdelning	1363	FALSE	1	FALSE								69.8553	Misc	E878			Andra elektrolyt och vätskerubbningar	G969		Sjukdom i centrala nervsystemet, ospecificerad
M	3.7875	0.0103767	36.8243	Akutmottagning	Vårdavdelning	1364	FALSE	1	FALSE							40909	83.9842	Misc	E88.9	1	metab	Ämnesomsättningsrubbningar (inborn error of metab)
K	3984.97	10.9177	0.720833	Vårdavdelning	Vårdavdelning	1365	FALSE	1	FALSE							40909	0.862353	Misc	A41.9			Använd ej (Svår sepsis/Septisk chock)	G06.0		Intrakraniell abscess
K	26.9792	0.0739155	4.74167	Vårdavdelning	Vårdavdelning	1366	FALSE	1	FALSE							40909	2.14871	Resp	J06.9			Övre luftvägsinfektion, akut UNS
M	111.747	0.306157	0.221528	Vårdavdelning	Vårdavdelning	1367	FALSE	1	FALSE							40909	2.75156	GI	A09.9			Gastroenterit och Kolit. Infektiös. ospec.	A09.9		Gastroenterit och Kolit. Infektiös. ospec.
M	571.646	1.56615	0.951389	Operation	Vårdavdelning	1368	TRUE	2	TRUE	FALSE	446.354	40909			98.6771		0.107249	CVS	Q251	1	cardio	Coarctatio Aorte	Q212	1	AVSD
M	579.753	1.58837	0.722222	Operation	Vårdavdelning	1368	TRUE	2	FALSE	TRUE					7.15625		1.63773	CVS	I499	1	Cardio	Hjärtarytmi, ospecificerad	Q212	1	AVSD
K	3387.13	9.27981	0.475	Akutmottagning	Vårdavdelning	1370	FALSE	1	FALSE							40909	0.750912	Injury	S39.9			Trauma, ej huvudskada.
M	3512.01	9.62195	1.59375	Akutmottagning	Vårdavdelning	1371	FALSE	1	FALSE							40909	0.27089	Resp	H93.9			Öronsjukdom UNS
M	1.55208	0.00425228	0.145833	Operation	Vårdavdelning	1372	TRUE	2	TRUE	FALSE	368.448	40909			828.948		5.5756	CVS	Q203	1	cardio	TGA
M	3.01736	0.00826674	2.77431	Vårdavdelning	Vårdavdelning	1372	TRUE	2	FALSE	TRUE					1.31944		14.1244	CVS	Q203	1	cardio	TGA
K	272.659	0.747011	1.29931	Akutmottagning	Vårdavdelning	1373	FALSE	1	FALSE							40909	6.89392	Misc	E14.1	1	endocrine	Diabetes med ketoacidos, DKA
M	24.5486	0.0672565	1.90972	Operation	Moderklinik	1374	FALSE	1	FALSE							40909	0.6	CVS	Q251	1	cardio	Coarctatio Aorte
M	850.875	2.33116	5.74028	Annan IVA	Annan IVA	1375	TRUE	2	TRUE	FALSE	576.125	40909			-78.5833		2.5	Neuro	Q049	1	neuro	Medfödd hjärnmissbildning.
M	859.719	2.35539	0.90625	Operation	Moderklinik	1375	TRUE	2	FALSE	TRUE					3.10347		1.5	Neuro	G919	1	neuro	Hydrocefalus	G960			G918
K	375.789	1.02956	0.907639	Annat sjukhus	Annat sjukhus	1376	FALSE	1	FALSE							40909	24.188	Resp	J12.1			RS pneumoni
K	0.916667	0.00251142	1.68056	Vårdavdelning	Vårdavdelning	1377	TRUE	2	TRUE	FALSE	1028.08	40909			-1.77986		0.750912	CVS	Q221	1		pulmonalis stenos
K	179.66	0.492218	1.83958	Operation	Vårdavdelning	1377	TRUE	2	FALSE	TRUE					177.062		2.13004	CVS	Q213	1	cardio	Fallots Tetrad							Z949		Transplantationstillstånd
M	1040.62	2.85102	5.00208	Annat sjukhus	Vårdavdelning	1378	FALSE	1	FALSE							40909	3.95388	Neuro	R56.8			Kramper UNS
M	1636.45	4.48343	1.04653	Hem	Vårdavdelning	1379	FALSE	1	FALSE							40909	7.12298	Misc	E14.1	1	endocrine	Diabetes med ketoacidos, DKA
M	34.4049	0.0942599	8.27361	Annan IVA	Annan IVA	1380	TRUE	2	TRUE	FALSE	809.595	40909			587.905		10.6386	Resp	J38.6	1	resp	Cricoidstenos
M	319.543	0.87546	1.22708	Vårdavdelning	Vårdavdelning	1380	TRUE	2	FALSE	TRUE					276.865		7.17045	Resp	J15.9			Pneumoni bakteriell UNS (vid svår sepsis/chock även R65.1/R57.2)
M	3394.54	9.3001	1.38125	Annat sjukhus	Vårdavdelning	1381	FALSE	1	FALSE								32.4906	Neuro	R56.8			Kramper UNS	I49.9		Hjärtarytmi, ospecificerad
K	1662.44	4.55462	7.27361	Hem	Vårdavdelning	1382	FALSE	1	FALSE							40909	12.1423	CVS	I42.9	1	Cardio	Kardiomyopati
M	2.85417	0.00781963	6.75694	Neoavdelning	Moderklinik	1383	FALSE	1	FALSE							40909	2.1	CVS	Q203	1	cardio	TGA	Q251	1	Coarctatio aortae	Q211
M	4799.36	13.1489	2.41667	Operation	Vårdavdelning	1384	TRUE	5	TRUE	FALSE			48.6354	1.55	-218.247		0.298163	GI	K319			Sjukdom i ventrikel/duodenum (skilt från missbildningar)							Q204			I460			Q210			I460		Q251		I460		Q254
M	4804.82	13.1639	0.65625	Operation	Vårdavdelning	1384	TRUE	5	TRUE	TRUE					3.04167		0.750912	GI	K929			Ospecificerad sjukdom i GI-organen
M	4806	13.1671	0.545139	Vårdavdelning	Vårdavdelning	1384	TRUE	5	TRUE	TRUE					0.517361		1.25668	Misc	A419			Använd ej (Svår sepsis/Septisk chock)	K929		Ospecificerad sjukdom i GI-organen
M	4835.64	13.2483	1.84375	Vårdavdelning	Vårdavdelning	1384	TRUE	5	TRUE	TRUE				10.5208	29.0938		2.25451	GI	K650			Peritonit, akut. Bukabscess
M	4837.98	13.2547	8.47222	Vårdavdelning	Vårdavdelning	1384	TRUE	5	FALSE	TRUE				1.54861	0.5		2.79524	Resp	J159			Pneumoni bakteriell UNS (vid svår sepsis/chock även R65.1/R57.2)
M	4096.6	11.2236	0.833333	Operation	Vårdavdelning	1385	FALSE	1	FALSE							40909	0.406406	Misc	G710	1	neuro	Muskeldystrofi UNS
K	24.7951	0.0679319	4.80903	Vårdavdelning	Vårdavdelning	1386	FALSE	1	FALSE							40909	41.1238	CVS	I49.9			Hjärtarytmi, ospecificerad
M	7.725	0.0211644	2.66042	Annan IVA	Vårdavdelning	1387	FALSE	1	FALSE							40909	24.9094	G-I	Q43.9	1	G-I	medf missb tarm ospec
K	7.63194	0.0209094	3.79514	Annan IVA-Medicinsk indikation	Vårdavdelning	1388	FALSE	1	FALSE							40909	1.58322	CVS	Q214	1	cardio	Aortopulmonell septumdefekt	Q252	1
M	1090.6	2.98795	3.01806	Vårdavdelning	Vårdavdelning	1390	FALSE	1	FALSE							40909	20.868	Resp	J93.9	1	onc	Pneumothorax, ospec	C80.9		Malign tumör utan specificerad lokalisation
M	3631.85	9.95027	6.64236	Operation	Moderklinik	1391	TRUE	5	TRUE	FALSE			471.153	181.17	-78.7729		0.8	GI	N179			Akut njursvikt
M	3639.58	9.97146	0.125	Vårdavdelning	Moderklinik	1391	TRUE	5	TRUE	TRUE					1.09375		0.3	GI	N179			Akut njursvikt
M	3832.88	10.501	0.597222	Vårdavdelning	Moderklinik	1391	TRUE	5	TRUE	TRUE					193.174		1.4	Neuro	R568	1	neuro	Kramper UNS	G809		Cerebral pares, ospec.
M	3851.49	10.552	0.982639	Vårdavdelning	Moderklinik	1391	TRUE	5	TRUE	TRUE				250.528	18.0104		0.8	Neuro	G719	1	neuro	Nueromuskulär sjukdom	T796
M	3918.27	10.735	3.5625	Vårdavdelning	Moderklinik	1391	TRUE	5	FALSE	TRUE				181.167	65.7986		6.1	Neuro	G259	1	neuro	basal ganglie sjd ospec	G402
M	1612.48	4.41775	1.02431	Operation	Vårdavdelning	1392	FALSE	1	FALSE							40909	0.811823	CVS	Q211			Förmaksseptumdefekt							Q244			R568		Kramper UNS	Q999		Kromosomavvikelse
M	16.4375	0.0450342	0.989583	Akutmottagning	Vårdavdelning	1393	FALSE	1	FALSE							40909	2.34307	Misc	A419			Använd ej (Svår sepsis/Septisk chock)
M	245.75	0.673288	0.743056	Operation	Vårdavdelning	1394	FALSE	1	FALSE							40909	0.406406	CVS	Q251	1	cardio	Coarctatio Aorte
K	1975.62	5.41267	0.979167	Operation	Vårdavdelning	1395	FALSE	1	FALSE							40909	0.311443	Misc	D369			Benign tumör utan specificerad lokalisation
K	1255.51	3.43975	0.927083	Operation	Moderklinik	1396	FALSE	1	FALSE							40909	1.4	CVS	Q211			Förmaksseptumdefekt
K	33.8354	0.0926998	12.7062	Annan IVA	Annan IVA	1397	FALSE	1	FALSE							40909	45.2147	Resp	J69.0			Aspirationspneumonit pga maginnehåll/föda
M	152.944	0.419026	1.5	Annan IVA-Medicinsk indikation	Vårdavdelning	1398	FALSE	1	FALSE							40909	24.2793	CVS	I429	1	Cardio	Kardiomyopati
M	0.540278	0.00148021	1.0875	Vårdavdelning	Vårdavdelning	1399	TRUE	3	TRUE	FALSE	1341.46	40909			-139.904		0.803804	CVS	I49.9			Hjärtarytmi, ospecificerad
M	84.7778	0.232268	0.822222	Operation	Vårdavdelning	1399	TRUE	3	TRUE	TRUE					83.15		3.2166	Misc	Q89.9	1	Genetic	Ospecificerad missbildning
M	90.7153	0.248535	0.690972	Vårdavdelning	Vårdavdelning	1399	TRUE	3	FALSE	TRUE					5.11528		0.135913	post op other	Z04.9			Observation UNS, Postopvård UNS
M	0.875	0.00239726	0.79375	Förlossning	Vårdavdelning	1400	TRUE	2	TRUE	FALSE	778.125	40909			472.469		2.58036	CVS	Q24.9	1	cardio	Hjärtmissbildning UNS
M	318.667	0.873059	1.87153	Operation	Moderklinik	1400	TRUE	2	FALSE	TRUE					316.998		3.1	CVS	Q205	1	cardio	Diskordant A-V förbindelse	Q210		VSD	Q221
M	15.5208	0.0425228	2.11806	Operation	Vårdavdelning	1401	FALSE	1	FALSE							40909	0.406406	CVS	Q251	1	cardio	Coarctatio Aorte
K	67.0417	0.183676	0.583333	Neoavdelning	Annan IVA	1402	FALSE	1	FALSE							40909	0.8	GI	K567			Ileus. Ospecificerad	Q433
K	1180.54	3.23436	1.91667	Operation	Vårdavdelning	1403	FALSE	1	FALSE							40909	1.43406	CVS	Q225	1	cardio	Ebsteins anomaly	Q211		förmaksseptum defekt
M	29.0882	0.0796937	0.390278	Akutmottagning	Vårdavdelning	1404	FALSE	1	FALSE							40909	1.39759	Misc	P39.9
K	59.9333	0.164201	0.454167	Akutmottagning	Vårdavdelning	1405	FALSE	1	FALSE							40909	0.156064	Resp	J06.9			Övre luftvägsinfektion, akut UNS
K	1748.54	4.79053	0.944444	Operation	Moderklinik	1406	FALSE	1	FALSE							40909	0.3	CVS	I442	1	Cardio	A-V block tot	Q203	1	TGA	Q210
K	177.552	0.486444	7.92708	Operation	Vårdavdelning	1407	FALSE	1	FALSE							40909	1.64838	CVS	Q212	1	cardio	AVSD	Q999		Kromosomavvikelse
K	80.7917	0.221347	0.833333	Akutmottagning	Moderklinik	1408	FALSE	1	FALSE							40909	1.8	injury	T659			Förgiftning UNS
K	4316.61	11.8263	0.871528	Operation	Vårdavdelning	1410	FALSE	1	FALSE							40909	1.02183	CVS	Q211			Förmaksseptumdefekt
M	1427.58	3.91119	0.892361	Operation	Moderklinik	1411	FALSE	1	FALSE							40909	1.9	CVS	Q244	1	cardio	sub aortic stenosi	Q212	1	AVSD
K	3351.52	9.18225	0.104167	Akutmottagning	Moderklinik	1412	FALSE	1	FALSE							40909	1.2	Neuro	I679			Cerebrovaskulär sjd	G433			E109
M	332.151	0.910002	0.509722	Akutmottagning	Vårdavdelning	1413	FALSE	1	FALSE							40909	0.826767	Resp	J06.9			Övre luftvägsinfektion, akut UNS
M	1248.35	3.42014	1.19167	Vårdavdelning	Vårdavdelning	1414	FALSE	1	FALSE							40909	76.9271	Neuro	G00.9			Meningit bakteriell UNS (vid svår sepsis/chock även A41.9)
K	425.688	1.16627	0.767361	Operation	Moderklinik	1415	FALSE	1	FALSE							40909	0.4	Resp	Q349	1	resp	Missbildning i andningsorgan
M	11.4167	0.0312785	1.02917	Operation	Annat sjukhus	1416	FALSE	1	FALSE							40909	0.13782	Misc	P07.3			Andra underburna barn < 37 v.
M	336.872	0.922936	0.59375	Vårdavdelning	Annan IVA	1417	TRUE	3	TRUE	FALSE			173.128	131.58	-707.574		7.55992	Resp	J96.9	1	Neuro	Resp insuff.	Q79.9	1	Missbildning i muskel/skelett	Q79.9	1	Missbildning i muskel/skelett
M	370.677	1.01555	0.922222	Vårdavdelning	Annan IVA	1417	TRUE	3	TRUE	TRUE				138.401	33.2118		26.1669	Resp	J96.9	1	Neuro	Resp insuff.	G71.9	1	Nueromuskulär sjukdom
M	374.167	1.02511	4.25278	Vårdavdelning	Vårdavdelning	1417	TRUE	3	FALSE	TRUE				131.581	2.56736		30.4492	Resp	J69.0			Aspirationspneumonit pga maginnehåll/föda
M	2030.51	5.56303	1.04514	Operation	Vårdavdelning	1418	FALSE	1	FALSE							40909	1.05533	CVS	Q211	1	genetic	Förmaksseptumdefekt	Q999		Kromosomavvikelse
M	4303.88	11.7914	0.713889	Annat sjukhus	Annat sjukhus	1419	FALSE	1	FALSE							40909	0.754988	Resp	J96.9			Resp insuff.
K	2415.62	6.61814	1.99444	Akutmottagning	Vårdavdelning	1421	FALSE	1	FALSE							40909	0.815933	Neuro	I62.9			Intrakraniell blödning. Ej trauma. Ospecificerad
K	8.5	0.0232877	4.08333	Annat sjukhus	Moderklinik	1422	FALSE	1	FALSE							40909	11.6	CVS	Q251	1	cardio	Coarctatio Aorte	Q210		VSD
M	0.390972	0.00107116	4.2375	Operation	Vårdavdelning	1423	FALSE	1	FALSE							40909	1.67206	GI	Q79.3	1	Genetic	Gastroschisis
K	13.5694	0.0371766	4.22222	Neoavdelning	Moderklinik	1424	FALSE	1	FALSE								5.2	CVS	I270	1	Cardio	Primär pulmonell hypertension
M	186.766	0.511688	0.609028	Akutmottagning	Vårdavdelning	1425	FALSE	1	FALSE							40909	0.936933	Misc	D75.9			sjd i blod eller blodbildande organ ospec	T81.0		Blödning, oavsett lokalisation, post op UNS
K	1.875	0.00513699	10.6562	Annat sjukhus	Moderklinik	1426	FALSE	1	FALSE							40909	2.8	CVS	Q221	1	cardio	pulmonalis stenos	Q211		förmaksseptum defekt	Q250
K	2261.02	6.19457	0.388889	Vårdavdelning	Vårdavdelning	1427	FALSE	1	FALSE							40909	7.14021	G-I	K56.1			Invagination
K	248.812	0.681678	4.1875	Vårdavdelning	Vårdavdelning	1428	FALSE	1	FALSE								10.3271	Neuro	I62.9			Intrakraniell blödning. Ej trauma. Ospecificerad
K	3858.5	10.5712	3.34236	Annat sjukhus	Vårdavdelning	1429	TRUE	3	TRUE	FALSE	1381.5	40909			-223.503		0.815731	Neuro	R56.8			Kramper UNS
K	3865.41	10.5902	-0.542361	Vårdavdelning	Vårdavdelning	1429	TRUE	3	TRUE	TRUE					3.56597		0.862353	Neuro	R56.8			Kramper UNS
K	3865.41	10.5902	1.21528	Vårdavdelning	Vårdavdelning	1429	TRUE	3	FALSE	TRUE					0.543056		3.87874	Neuro	R56.8			Kramper UNS
K	780.471	2.13828	0.9875	Operation	Vårdavdelning	1430	FALSE	1	FALSE							40909	0.188282	Misc	M41.9			Skolios
M	0.4375	0.00119863	13.0417	Neoavdelning	Moderklinik	1431	TRUE	3	TRUE	FALSE	1289.56	40909			-630.021		3.9	CVS	Q234	1	cardio	Hypoplastiskt VK syndrom
M	146.573	0.40157	4.89583	Operation	Moderklinik	1431	TRUE	3	TRUE	TRUE					133.094		12.4	CVS	Q234	1	cardio	Hypoplastiskt VK syndrom
M	748.583	2.05091	3.875	Operation	Moderklinik	1431	TRUE	3	FALSE	TRUE					597.115		14.1	CVS	Q234	1	cardio	Hypoplastiskt VK syndrom
K	21.9271	0.0600742	2.91944	Annat sjukhus	Vårdavdelning	1432	FALSE	1	FALSE							40909	0.590578	Resp	J12.1			RS pneumoni
M	4398.71	12.0513	2.74583	Operation	Moderklinik	1433	FALSE	1	FALSE							40909	10.1	CVS	Q234	1	cardio	Hypoplastiskt VK syndrom
K	5427.86	14.8709	4.74653	Annan IVA	Moderklinik	1434	FALSE	1	FALSE							40909	10.4	Misc	A419			Använd ej (Svår sepsis/Septisk chock)	J852		Lungabscess	N179		Akut njursvikt
M	38.6042	0.105765	2.875	Operation	Moderklinik	1435	FALSE	1	FALSE							40909	2.1	CVS	Q210			Kammarseptumdefekt	B956
K	378.932	1.03817	7.79167	Annat sjukhus	Annat sjukhus	1436	FALSE	1	FALSE							40909	4.64709	Resp	J12.1			RS pneumoni	J15.9		Pneumoni bakteriell UNS (vid svår sepsis/chock även R65.1/R57.2)	j15.9		Pneumoni bakteriell. ospecificerad.
M	1183.72	3.24308	0.213889	Hem	Vårdavdelning	1437	FALSE	1	FALSE							40909	1.0179	Injury	S09.9			Huvudskador UNS
M	1027.09	2.81394	3.54375	Annat sjukhus	Annat sjukhus	1438	FALSE	1	FALSE							40909	1.59951	G-I	N28.9			Sjd i njure och uretär	N28.9		Sjd i njure och uretär
K	15.4458	0.0423174	0.244444	Vårdavdelning	Vårdavdelning	1439	FALSE	1	FALSE							40909	0.750912	post op other	Z04.9			Observation UNS, Postopvård UNS
K	938.625	2.57158	0.979167	Operation	Moderklinik	1440	FALSE	1	FALSE							40909	1.6	CVS	Q210			Kammarseptumdefekt	Q211		förmaksseptum defekt
M	286.656	0.78536	7.01042	Annat sjukhus	Annat sjukhus	1441	TRUE	2	TRUE	FALSE	1167.34	40909			-331.948		0.3	CVS	Q212	1	cardio	AVSD
M	870.549	2.38506	0.885417	Operation	Vårdavdelning	1441	TRUE	2	FALSE	TRUE					576.882		0.406406	Resp	Q314	1	resp	larynx missbildn	Q212	1	AVSD
K	556.628	1.52501	0.907639	Vårdavdelning	Vårdavdelning	1442	FALSE	1	FALSE							40909	1.16849	Resp	J15.9			Pneumoni bakteriell UNS (vid svår sepsis/chock även R65.1/R57.2)
K	70.5417	0.193265	0.197917	Operation	Moderklinik	1443	TRUE	4	TRUE	FALSE	1118.46	40909			-111.994		0.7	Neuro	Q282	1	cardio	A-V missbildn i cerebrala kärl
K	100.688	0.275856	0.333333	Operation	Moderklinik	1443	TRUE	4	TRUE	TRUE					29.9479		1	Neuro	Q282	1	cardio	A-V missbildn i cerebrala kärl
K	149.927	0.410759	1.53125	Operation	Moderklinik	1443	TRUE	4	TRUE	TRUE					48.9062		2.9	Neuro	Q049	1	neuro	Medfödd hjärnmissbildning.
K	177.667	0.48676	0.742361	Operation	Moderklinik	1443	TRUE	4	FALSE	TRUE					26.209		0.1	Neuro	Q282	1	cardio	A-V missbildn i cerebrala kärl
M	608.815	1.66799	3.78194	Akutmottagning	Vårdavdelning	1444	TRUE	3	TRUE	FALSE	714.185	40909			296.405		3.61294	Neuro	R56.8			Kramper UNS
M	654.91	1.79428	0.5	Akutmottagning	Vårdavdelning	1444	TRUE	3	TRUE	TRUE					42.3139		1.14387	Neuro	R56.8			Kramper UNS
M	773.074	2.11801	0.363194	Vårdavdelning	Vårdavdelning	1444	TRUE	3	FALSE	TRUE					117.664		0.862353	Neuro	R56.8			Kramper UNS
M	1367.81	3.74743	6.10417	Annat Sjukhus-Medicinsk indikation	Vårdavdelning	1445	FALSE	1	FALSE							40909	5.15891	Misc	D849	1	Immune	Immunbrist, ospecificerad
K	9.93472	0.0272184	5.50903	Annat sjukhus	Vårdavdelning	1446	FALSE	1	FALSE							40909	1.31344	Resp	J12.1			RS pneumoni
M	652.479	1.78761	3	Vårdavdelning	Moderklinik	1447	TRUE	2	TRUE	FALSE	1260.52	40909			182.035		8.6	Resp	J969			Resp insuff.
M	656.302	1.79809	23.2604	Vårdavdelning	Moderklinik	1447	TRUE	2	FALSE	TRUE					0.822917		12.9	Misc	E762	1	metab	Andra specificerade mukopolysackaridose
K	46.0833	0.126256	0.576389	Akutmottagning	Moderklinik	1448	FALSE	1	FALSE							40909	1.2	Misc	M600			infektiös myosit
K	5258.69	14.4074	1.72917	Operation	Annat Sjukhus-Medicinsk indikation	1449	FALSE	1	FALSE							40909	10.2636	Injury	T300			Brännskada	T1420
K	3956.85	10.8407	1.85556	Akutmottagning	Vårdavdelning	1450	FALSE	1	FALSE							40909	56.3362	Neuro	I62.9			Intrakraniell blödning. Ej trauma. Ospecificerad
M	3347.94	9.17244	0.684028	Operation	Vårdavdelning	1451	FALSE	1	FALSE							40909	1.02183	Neuro	G809	1	neuro	Cerebral pares, ospec.
K	1668.56	4.5714	1.03472	Operation	Vårdavdelning	1452	FALSE	1	FALSE							40909	0.162893	GI	Q639			Missbildning i njure
K	3032.54	8.30833	0.993056	Operation	Moderklinik	1453	FALSE	1	FALSE							40909	0.8	GI	A041			HUS Hemolytiskt Uremiskt Syndrom
K	25.4778	0.0698021	0.395833	Vårdavdelning	Vårdavdelning	1455	TRUE	3	TRUE	FALSE	1103.52	40909			-285.057		6.89983	post op other	Z04.9	1	cardio	Observation UNS, Postopvård UNS	I27.8		Sekundär pulmonell hypertension	Q89.9		Ospecificerad missbildning
K	26.8604	0.0735902	1.78264	Vårdavdelning	Vårdavdelning	1455	TRUE	3	TRUE	TRUE					0.986806		2.79524	Resp	J96.9			Resp insuff.	K92.9		Ospecificerad sjukdom i GI-organen
K	46.5417	0.127511	6.97569	Annat sjukhus	Moderklinik	1455	TRUE	3	FALSE	TRUE					17.8986		6.2	CVS	Q210			Kammarseptumdefekt	Q211		förmaksseptum defekt	Q250
K	123.583	0.338584	1.86458	Operation	Moderklinik	1456	FALSE	1	FALSE							40909	3.2	CVS	Q212	1	cardio	AVSD	Q909		Downs syndrom
M	2824.73	7.73898	13.7569	Annan IVA-Hemmahörande här	Vårdavdelning	1457	TRUE	4	TRUE	FALSE			411.271	7.26	-480.719		0.547703	Resp	J969			Resp insuff.	D369		Benign tumör utan specificerad lokalisation	G825
M	3086.65	8.45656	2.8125	Operation	Vårdavdelning	1457	TRUE	4	TRUE	TRUE					248.16		2.94463	Resp	J969	1	cardio	Resp insuff.	B968		Övriga verifierade bakterier				Q212		avsd	I469		Hjärtstillestånd / Hjärtstopp	Q220
M	3095.9	8.48192	5.74097	Vårdavdelning	Vårdavdelning	1457	TRUE	4	TRUE	TRUE				134.36	6.44097		4.18706	Neuro	R568			Kramper UNS	B968		Övriga verifierade bakterier	K319		Sjukdom i ventrikel/duodenum (skilt från missbildningar)
M	3228.09	8.84409	0.649306	Vårdavdelning	Vårdavdelning	1457	TRUE	4	FALSE	TRUE				7.25694	126.453		13.4005	Misc	A419	1	neuro	Använd ej (Svår sepsis/Septisk chock)	B968		Övriga verifierade bakterier	G809	1	Cerebral pares, ospec.
M	1229.7	3.36904	1.19444	Operation	Vårdavdelning	1458	FALSE	1	FALSE							40909	0.678422	CVS	Q205	1	cardio	Diskordant A-V förbindelse							Q240
M	62.6104	0.171535	3.88958	Akutmottagning	Vårdavdelning	1459	FALSE	1	FALSE							40909	6.77459	Neuro	G00.9			Meningit bakteriell UNS (vid svår sepsis/chock även A41.9)
K	5458.64	14.9552	1.85764	Operation	Moderklinik	1460	TRUE	2	TRUE	FALSE	1328.36	40909			-524.858		1.3	Resp	K449	1	genetic	Diafragmabråck	J952
K	5468.36	14.9818	0.21875	Vårdavdelning	Annan IVA	1460	TRUE	2	FALSE	TRUE					7.86458		1	GI	K922			Gastrointestinal blödning
K	1104.85	3.02699	21.7764	ULP/DSBUS	Avliden	1461	TRUE	3	TRUE	FALSE			21.7764	0	376.268		16.7	Misc	A41.9	1	onc	ALL Sepsis PNI	C969		Primär malign tumör i lymfoid, blodbildande och besläktad vävnad, ospecifierad
K	1076.27	2.94869	7.29514	Vårdavdelning	Vårdavdelning	1461	TRUE	3	TRUE	TRUE					-50.3569		2.12412	Resp	J129	1	onc	Pneumoni virusbetingad. Ospecifierad	C959
K	1084.95	2.97247	19.7736	Vårdavdelning	Annan IVA-Medicinsk indikation	1461	TRUE	3	FALSE	TRUE				21.9028	1.38542		17.7526	Resp	J159	1	onc	Pneumoni bakteriell UNS (vid svår sepsis/chock även R65.1/R57.2)	C959		leukemi	J159		Pneumoni bakteriell UNS (vid svår sepsis/chock även R65.1/R57.2)
K	7.83333	0.0214612	3.71875	Vårdavdelning	Vårdavdelning	1462	FALSE	1	FALSE							40909	5.78533	CVS	Q262	1	cardio	TAPVS
M	2027.6	5.55506	4.99306	Vårdavdelning	Vårdavdelning	1463	FALSE	1	FALSE							40909	1.09358	Neuro	I62.9			Intrakraniell blödning. Ej trauma. Ospecificerad
M	973.668	2.66758	0.790278	Operation	Vårdavdelning	1464	FALSE	1	FALSE							40909	0.569362	Misc	C80.9	1	onc	Malign tumör utan specificerad lokalisation
K	110.75	0.303425	2.71528	Operation	Moderklinik	1465	FALSE	1	FALSE							40909	6.1	CVS	Q210			Kammarseptumdefekt	Q211		förmaksseptum defekt
K	152.507	0.417827	0.961806	Operation	Vårdavdelning	1466	FALSE	1	FALSE							40909	0.406406	CVS	Q212	1	cardio	AVSD	Q999		Kromosomavvikelse				Q320		Medfödd tracheomalaci	Q212			Q399		Esofagusatresi	Q399	Esofagusatresi	Q262		Q399	Esofagusatresi	Q320	Medfödd tracheomalaci	Q399	Esofagusatresi
M	84.9792	0.23282	0.569444	Annat sjukhus	Vårdavdelning	1467	FALSE	1	FALSE							40909	4.92426	Resp	P28.9			Sjukdomstilltånd i andningsorganen hos nyfödd
M	5463.73	14.9691	0.771528	Akutmottagning	Vårdavdelning	1468	FALSE	1	FALSE							40909	0.838409	Injury	S09.9			Huvudskador UNS
K	3544.64	9.71135	0.0479167	Akutmottagning	Annan IVA-Medicinsk indikation	1469	FALSE	1	FALSE							40909	2.79524	Misc	Q899	1	Genetic	Ospecificerad missbildning							Q210
M	56.5069	0.154814	1.93403	Operation	Moderklinik	1470	FALSE	1	FALSE							40909	1.5	CVS	Q210			Kammarseptumdefekt	Q211		förmaksseptum defekt
M	1389.68	3.80734	0.801389	Vårdavdelning	Vårdavdelning	1471	FALSE	1	FALSE							40909	0.107249	CVS	Q27.9			Missbildning i perifera kärl
M	97.5208	0.26718	0.947917	Operation	Moderklinik	1472	FALSE	1	FALSE							40909	1.4	CVS	Q221	1	cardio	pulmonalis stenos	Q250		Öppetstående ductus arteriosus
M	2.45833	0.00673516	0.541667	Annan IVA-Medicinsk indikation	Avliden	1473	FALSE	1	FALSE					0			12.2106	CVS	I499			Hjärtarytmi, ospecificerad
M	765.839	2.09819	2.75069	Annat sjukhus	Annat sjukhus	1474	FALSE	1	FALSE							40909	5.28225	G-I	K52.9			Gastroenterit och kolit. Ospecificerad.
M	483.651	1.32507	0.821528	Akutmottagning	Vårdavdelning	1475	FALSE	1	FALSE							40909	1.18027	G-I	K92.9			Ospecificerad sjukdom i GI-organen
M	733.131	2.00858	6.35139	Operation	Vårdavdelning	1476	FALSE	1	FALSE							40909	8.36285	Resp	J15.9			Pneumoni bakteriell UNS (vid svår sepsis/chock även R65.1/R57.2)
M	5197.76	14.2404	23.8403	Akutmottagning	Vårdavdelning	1477	FALSE	1	FALSE							40909	3.62272	Injury	T07.9			Multipla skador. Multitrauma UNS
M	1.8125	0.00496575	7.77083	Annat sjukhus	Moderklinik	1478	TRUE	2	TRUE	FALSE	1157.19	40909			-622.786		3.2	CVS	Q221	1		pulmonalis stenos	Q250		Öppetstående ductus arteriosus
M	13.8806	0.0380289	2.70278	Vårdavdelning	Moderklinik	1478	TRUE	2	FALSE	TRUE					4.29722		23.7	CVS	Q250	1	cardio	öppetstående Ductus arteriosus	Q221	1	Medfödd stenos av pulmonalisklaff
K	5003.87	13.7092	0.675	Vårdavdelning	Vårdavdelning	1479	FALSE	1	FALSE							40909	0.466336	Misc	E14.1	1	endocrine	Diabetes med ketoacidos, DKA
K	3913.7	10.7225	0.746528	Operation	Vårdavdelning	1480	FALSE	1	FALSE							40909	0.406406	CVS	Q222	1	cardio	pulmonalis insuff							Q459		Missbildning i matsmältningsorgan	Q212			Q999		Kromosomavvikelse
K	5540.01	15.1781	0.458333	Akutmottagning	Moderklinik	1481	FALSE	1	FALSE							40909	0.8	injury	T659			Förgiftning UNS
K	1448.91	3.96961	0.6875	Vårdavdelning	Vårdavdelning	1482	TRUE	3	TRUE	FALSE			218.094	-0.84	521.434		0.750912	Neuro	I629			Intrakraniell blödning. Ej trauma. Ospecificerad
K	1656.9	4.53944	4.70833	Vårdavdelning	Vårdavdelning	1482	TRUE	3	TRUE	TRUE				5.39583	207.302		1.30465	Resp	J969	1	cardio	Resp insuff.	G060		Intrakraniell abscess	Q283	1	Cerebral kärlmissbildning	Q189		Missbildning i ansikte/hals	Q210			Q211			Q210		Q999	Kromosomavvikelse
K	1662.7	4.55535	5.14236	Vårdavdelning	Avliden	1482	TRUE	3	FALSE	TRUE				-0.84375	1.09722		8.02358	Resp	J969			Resp insuff.
M	161.562	0.442637	0.927083	Operation	Moderklinik	1483	FALSE	1	FALSE							40909	2.1	CVS	Q213	1	cardio	Fallots Tetrad
M	1.54167	0.00422374	2.08333	Annat sjukhus	Vårdavdelning	1484	TRUE	2	TRUE	FALSE	506.458	40909			-98.9479		2.43529	CVS	Q24.9	1	cardio	Hjärtmissbildning UNS
M	5.46875	0.0149829	3.96875	Annat sjukhus	Moderklinik	1484	TRUE	2	FALSE	TRUE					1.84375		0.7	CVS	Q203	1	cardio	TGA	Q210		VSD	Q211
K	785.56	2.15222	0.195833	Akutmottagning	Vårdavdelning	1485	FALSE	1	FALSE							40909	1.96558	Neuro	R56.8			Kramper UNS
M	5530.7	15.1526	0.739583	Operation	Vårdavdelning	1486	FALSE	1	FALSE							40909	0.123284	Misc	Q675			Kotpelarmissbildning
M	121.495	0.332863	0.997917	Akutmottagning	Vårdavdelning	1487	FALSE	1	FALSE							40909	0.924074	G-I	K52.9			Gastroenterit och kolit. Ospecificerad.
M	1.01458	0.00277968	2.60903	Vårdavdelning	Vårdavdelning	1488	FALSE	1	FALSE							40909	1.71729	G-I	K31.9			Sjukdom i ventrikel/duodenum (skilt från missbildningar)	j96.9		Respiratorisk insufficiens. Ospecificerad.
M	409.66	1.12236	4.10625	Annat sjukhus	Annat sjukhus	1489	FALSE	1	FALSE							40909	2.538	Resp	J12.1			RS pneumoni
K	1882	5.15615	0.440972	Annat sjukhus	Moderklinik	1490	FALSE	1	FALSE							40909	0.8	CVS	R000			tackykardi ospec
M	803.764	2.20209	1.84028	Operation	Vårdavdelning	1491	FALSE	1	FALSE							40909	0.955771	GI	Q639			Missbildning i njure							Q220			I460			Q203
K	2.81736	0.0077188	1.95069	Annan IVA	Vårdavdelning	1492	FALSE	1	FALSE							40909	2.85509	G-I	Q43.9	1	G-I	medf missb tarm ospec
[truncated: 3,020 more rows]
